# Supplementary material for: 2-Chloro-1-(3-fluoro­benz­yloxy)-4-nitro­benzene
Source: Acta Crystallogr Sect E Struct Rep Online. 2009 Sep 5;65(Pt 10):o2327. doi: 10.1107/S160053680903431X (PMC2970168; doi:10.1107/S160053680903431X)
Supplement: Supplementary file 2 [file e-65-o2327-Isup2.hkl]

# 
# h,k,l, Fc-squared, Fo-squared, sigma(Fo-squared) and status flag 
# 
data_I
_shelx_title ' X in P2(1)/c' 
_shelx_refln_list_code          4 
_shelx_F_calc_maximum      182.82 
_exptl_crystal_F_000       576.00 
_reflns_d_resolution_high  0.8324 
 
loop_ 
 _symmetry_equiv_pos_as_xyz 
 'x, y, z' 
 '-x, y+1/2, -z+1/2' 
 '-x, -y, -z' 
 'x, -y-1/2, z-1/2' 
 
_cell_length_a     8.3290 
_cell_length_b    12.6400 
_cell_length_c    11.8750 
_cell_angle_alpha  90.000 
_cell_angle_beta   96.940 
_cell_angle_gamma  90.000 
 
_shelx_F_squared_multiplier     1.000 
 
loop_ 
 _refln_index_h 
 _refln_index_k 
 _refln_index_l 
 _refln_F_squared_calc 
 _refln_F_squared_meas 
 _refln_F_squared_sigma 
 _refln_observed_status 
   1   0   0       41.59       57.93      2.51 o 
   2   0   0      785.00      817.45     11.48 o 
   3   0   0     2726.97     3059.04     27.35 o 
   4   0   0      609.12      636.92     15.07 o 
   5   0   0       46.45       44.75      5.47 o 
   6   0   0      186.44      213.53     12.38 o 
   7   0   0       49.12       56.95      8.61 o 
   8   0   0      180.80      212.01     15.34 o 
   9   0   0        0.01        5.20      6.37 o 
   1   1   0     1590.40     1569.43     12.20 o 
   2   1   0     1004.81     1090.26     13.63 o 
   3   1   0      876.55      992.78     15.96 o 
   4   1   0      189.88      203.22      8.79 o 
   5   1   0       39.62       41.79      5.74 o 
   6   1   0       26.39       14.44      6.64 o 
   7   1   0       55.42       47.35      8.70 o 
   8   1   0        1.34       -5.20      6.46 o 
   9   1   0       11.79       10.40      8.25 o 
   0   2   0     1820.68     1747.80     13.45 o 
   1   2   0      472.23      481.41      8.16 o 
   2   2   0       94.17       94.35      4.84 o 
   3   2   0     5258.30     5368.79     38.11 o 
   4   2   0        0.23       -1.70      2.96 o 
   5   2   0      712.67      676.65     18.30 o 
   6   2   0       76.94       82.15      8.16 o 
   7   2   0      145.56      135.42     10.67 o 
   8   2   0        1.39        1.52      6.46 o 
   9   2   0       62.69       50.04      8.97 o 
   1   3   0      544.08      520.24      9.86 o 
   2   3   0      278.41      257.48      7.98 o 
   3   3   0      230.61      247.97      9.15 o 
   4   3   0        0.27        4.75      2.96 o 
   5   3   0        4.28        2.69      4.30 o 
   6   3   0        0.03        1.61      4.30 o 
   7   3   0       43.04       56.50      7.17 o 
   8   3   0       14.69       18.38      7.00 o 
   9   3   0       73.09       61.70     10.40 o 
   0   4   0     5716.01     5332.92     33.63 o 
   1   4   0      297.04      280.25      8.16 o 
   2   4   0     2943.90     2767.39     27.80 o 
   3   4   0      864.66      845.79     17.40 o 
   4   4   0      170.78      162.59      8.88 o 
   5   4   0      264.48      274.52     12.56 o 
   6   4   0       45.63       44.39      6.73 o 
   7   4   0        0.87        4.04      4.39 o 
   8   4   0       70.18       64.66     11.21 o 
   9   4   0       11.28        2.78      9.42 o 
   1   5   0      380.43      390.38     11.03 o 
   2   5   0     1028.27     1073.58     19.19 o 
   3   5   0       17.03       28.25      4.66 o 
   4   5   0      447.63      461.95     15.51 o 
   5   5   0        5.28        5.56      4.66 o 
   6   5   0        4.33       -6.10      6.10 o 
   7   5   0        2.60        5.65      5.02 o 
   8   5   0       47.00       52.37      9.51 o 
   9   5   0       43.11       27.44      9.51 o 
   0   6   0      702.31      627.14     15.07 o 
   1   6   0        0.72        4.22      2.87 o 
   2   6   0       39.26       40.27      5.29 o 
   3   6   0       57.48       40.89      5.83 o 
   4   6   0       12.16       15.60      5.11 o 
   5   6   0      264.03      250.66     13.36 o 
   6   6   0       42.28       35.16      7.00 o 
   7   6   0       11.94       11.12      7.80 o 
   8   6   0       16.10        0.81      7.00 o 
   9   6   0        1.16        6.91      6.91 o 
   1   7   0        1.24        1.17      2.87 o 
   2   7   0      578.37      629.74     17.85 o 
   3   7   0       14.24       18.38      4.48 o 
   4   7   0      269.53      240.53     12.91 o 
   5   7   0       69.34       71.39      9.06 o 
   6   7   0       56.07       45.02      8.52 o 
   7   7   0        0.02       -3.14      6.19 o 
   8   7   0        1.13        1.79      7.08 o 
   0   8   0      359.11      365.81     13.72 o 
   1   8   0       76.89       80.62      7.00 o 
   2   8   0       69.30       70.40      7.08 o 
   3   8   0       82.81       73.18      7.89 o 
   4   8   0       62.80       54.53      7.89 o 
   5   8   0       17.98       16.14      6.37 o 
   6   8   0        0.63       13.90      4.48 o 
   7   8   0       12.25       12.47      5.56 o 
   8   8   0       11.84       14.17      8.52 o 
   1   9   0        0.29        2.06      4.04 o 
   2   9   0      119.46      121.88      9.69 o 
   3   9   0       13.31       11.57      5.11 o 
   4   9   0       11.46       12.02      6.19 o 
   5   9   0        6.93        9.86      5.29 o 
   6   9   0        0.52       -1.61      6.91 o 
   7   9   0        0.44        4.39      7.17 o 
   0  10   0      419.36      420.16     17.49 o 
   1  10   0       43.70       46.19      7.35 o 
   2  10   0       44.40       50.49      7.89 o 
   3  10   0      278.09      288.60     16.50 o 
   4  10   0        8.35       16.68      6.37 o 
   5  10   0       23.84       29.06      8.88 o 
   6  10   0        3.40        8.52      6.46 o 
   7  10   0        2.18        9.42      5.56 o 
   1  11   0      276.72      272.45     15.78 o 
   2  11   0        0.11       -6.73      6.73 o 
   3  11   0       95.66      110.94     11.03 o 
   4  11   0      156.93      158.47     13.54 o 
   5  11   0       74.85       52.55     10.67 o 
   6  11   0        0.41        4.57      6.64 o 
   0  12   0      342.03      340.07     18.74 o 
   1  12   0       62.55       66.01      8.88 o 
   2  12   0      125.29      134.70     11.93 o 
   3  12   0        6.21       14.17      6.64 o 
   4  12   0        0.45       -4.22      6.55 o 
   5  12   0        2.93       11.75      8.07 o 
   6  12   0        0.04        7.89      5.56 o 
   1  13   0       13.82       29.06      6.28 o 
   2  13   0      102.85       85.47     12.38 o 
   3  13   0       23.42       29.51      8.43 o 
   4  13   0       31.47       47.80     10.49 o 
   5  13   0        1.03       -4.93      7.35 o 
   0  14   0        5.87        8.88      6.37 o 
   1  14   0        9.85        8.07      7.44 o 
   2  14   0       15.45       21.08      9.78 o 
   3  14   0        0.28        5.74      7.00 o 
   1  15   0       60.24       86.63     11.48 o 
  -9   1   1        3.29       -7.44      7.44 o 
  -8   1   1       35.01       46.19      7.71 o 
  -7   1   1       39.04       47.53      7.26 o 
  -6   1   1        3.53        1.52      4.93 o 
  -5   1   1      435.80      426.79     14.26 o 
  -4   1   1       67.51       68.70      5.38 o 
  -3   1   1        0.10        1.70      2.24 o 
  -2   1   1    16307.69    14982.93    210.21 o 
  -1   1   1      474.72      537.37      7.62 o 
   0   1   1      368.90      341.59      8.56 o 
   1   1   1      111.15      117.03      3.95 o 
   2   1   1       37.27       47.44      3.68 o 
   3   1   1      873.97      886.50     15.60 o 
   4   1   1       95.73      105.20      7.26 o 
   5   1   1      230.15      239.00     11.39 o 
   6   1   1      153.32      168.60     10.58 o 
   7   1   1       91.00       87.08     10.04 o 
   8   1   1        3.19        8.25      5.47 o 
   9   1   1       35.29       51.21      9.06 o 
  -9   2   1       36.82       26.10      8.79 o 
  -8   2   1        2.72        4.48      6.28 o 
  -7   2   1        8.85        9.42      5.65 o 
  -6   2   1       49.41       51.75      7.00 o 
  -5   2   1      122.68      125.91      8.43 o 
  -4   2   1      293.75      336.93     11.30 o 
  -3   2   1        0.43       -2.33      2.87 o 
  -2   2   1     9332.05     9020.80    174.52 o 
  -1   2   1     1452.49     1537.14     14.62 o 
   0   2   1     9526.44     7918.36    220.03 o 
   1   2   1      829.35      842.56     11.21 o 
   2   2   1     1772.77     1817.04     19.37 o 
   3   2   1       25.36       24.57      3.86 o 
   4   2   1       33.13       32.91      4.93 o 
   5   2   1       80.83       75.24      7.00 o 
   6   2   1       81.46       94.43      8.70 o 
   7   2   1       11.90       17.49      5.56 o 
   8   2   1        0.58        7.62      5.47 o 
   9   2   1       42.44       43.76     10.49 o 
  -9   3   1        0.02       -0.90      7.17 o 
  -8   3   1        0.75        3.05      6.10 o 
  -7   3   1       62.98       50.94      9.51 o 
  -6   3   1       60.07       58.38      7.26 o 
  -5   3   1      569.93      605.53     17.67 o 
  -4   3   1        0.17       -2.87      3.41 o 
  -3   3   1        7.86       10.58      3.05 o 
  -2   3   1      539.48      569.57     11.66 o 
  -1   3   1      137.85      140.44      5.38 o 
   0   3   1     7304.91     6375.42     95.28 o 
   1   3   1      805.00      776.10     12.20 o 
   2   3   1     1953.79     1942.32     21.70 o 
   3   3   1     1602.51     1632.74     22.78 o 
   4   3   1       11.86       17.67      4.13 o 
   5   3   1      111.21      102.51      8.34 o 
   6   3   1       19.96       32.91      6.64 o 
   7   3   1       69.24       65.65      9.51 o 
   8   3   1        2.83       13.99      5.74 o 
   9   3   1       41.66       31.84     10.67 o 
  -9   4   1        0.89       -7.26      8.25 o 
  -8   4   1        4.71       -6.64      6.64 o 
  -7   4   1       50.59       32.11      7.71 o 
  -6   4   1        8.37        6.19      4.75 o 
  -5   4   1       50.40       46.90      6.37 o 
  -4   4   1     1538.10     1599.02     26.37 o 
  -3   4   1      228.56      239.36      9.42 o 
  -2   4   1      402.80      442.49     11.03 o 
  -1   4   1      503.88      516.12     11.12 o 
   0   4   1     1455.65     1530.28     24.66 o 
   1   4   1       42.48       47.98      3.95 o 
   2   4   1      486.22      506.07     12.29 o 
   3   4   1      799.66      873.05     17.85 o 
   4   4   1      375.35      409.31     13.81 o 
   5   4   1      230.82      202.59     11.48 o 
   6   4   1       39.05       29.68      6.46 o 
   7   4   1        0.05       -5.65      5.65 o 
   8   4   1       87.73       89.05     12.20 o 
   9   4   1       60.28       45.65     12.11 o 
  -9   5   1       34.85       27.17      9.42 o 
  -8   5   1       26.02       26.01      7.53 o 
  -7   5   1        0.11       -2.06      5.29 o 
  -6   5   1        3.77       -5.29      5.29 o 
  -5   5   1       14.13        7.62      5.65 o 
  -4   5   1       83.89       80.53      7.00 o 
  -3   5   1       46.96       61.61      5.74 o 
  -2   5   1      870.18      810.81     16.59 o 
  -1   5   1       59.96       60.62      4.93 o 
   0   5   1     2387.28     2268.03     18.10 o 
   1   5   1       37.49       34.80      3.95 o 
   2   5   1      623.20      700.86     15.60 o 
   3   5   1      782.44      732.07     17.76 o 
   4   5   1       28.55       28.70      5.02 o 
   5   5   1       67.51       94.35      7.89 o 
   6   5   1       57.07       66.19      8.34 o 
   7   5   1       22.41       19.37      8.52 o 
   8   5   1      121.92      131.38     13.90 o 
   9   5   1        2.79       -4.84      7.53 o 
  -9   6   1        1.59       11.66      6.73 o 
  -8   6   1        1.98        5.92      5.92 o 
  -7   6   1       16.52       19.10      6.10 o 
  -6   6   1        0.10        5.74      4.75 o 
  -5   6   1      138.60      160.17     10.67 o 
  -4   6   1        5.34       13.18      4.39 o 
  -3   6   1      178.64      171.56      9.24 o 
  -2   6   1       10.28        4.66      3.59 o 
  -1   6   1      825.80      774.67     17.13 o 
   0   6   1       25.24       23.34      3.01 o 
   1   6   1     1139.49     1149.72     20.81 o 
   2   6   1      965.79     1024.16     20.81 o 
   3   6   1      281.69      301.33     12.47 o 
   4   6   1      106.55      100.89      8.79 o 
   5   6   1       66.46       47.62      7.26 o 
   6   6   1        0.05       -2.60      5.11 o 
   7   6   1       95.00       70.76     10.58 o 
   8   6   1       10.12        8.70      7.26 o 
   9   6   1        0.81        1.97      6.10 o 
  -8   7   1       15.91       15.07      6.82 o 
  -7   7   1        6.80        0.81      7.17 o 
  -6   7   1        6.73        0.72      6.28 o 
  -5   7   1      254.56      242.23     14.35 o 
  -4   7   1       74.62       73.18      8.07 o 
  -3   7   1      340.16      321.78     13.27 o 
  -2   7   1      649.99      643.64     17.76 o 
  -1   7   1       70.97       66.72      5.56 o 
   0   7   1       31.31       24.66      3.01 o 
   1   7   1       14.14       28.61      4.30 o 
   2   7   1      189.50      172.82      9.95 o 
   3   7   1     1500.36     1465.40     28.61 o 
   4   7   1      153.64      157.57     10.67 o 
   5   7   1        9.65       14.53      5.56 o 
   6   7   1       53.30       58.29      7.98 o 
   7   7   1        0.15       10.31      5.20 o 
   8   7   1       10.59        7.26      7.80 o 
  -8   8   1        0.10       -3.77      8.07 o 
  -7   8   1        0.00        0.81      5.74 o 
  -6   8   1       33.58       33.45      7.89 o 
  -5   8   1       15.16       17.40      5.83 o 
  -4   8   1      297.05      271.91     14.89 o 
  -3   8   1       13.85       15.43      4.93 o 
  -2   8   1      102.94      104.66      7.98 o 
  -1   8   1       86.11       84.30      6.64 o 
   0   8   1        5.17        8.52      3.12 o 
   1   8   1       57.86       44.66      6.10 o 
   2   8   1      569.95      573.51     18.47 o 
   3   8   1        0.03       -1.08      4.57 o 
   4   8   1      102.03       93.36      9.69 o 
   5   8   1       78.86       57.13      8.79 o 
   6   8   1       30.82       22.33      7.26 o 
   7   8   1        5.88        5.02      6.82 o 
   8   8   1        0.48       12.47      6.28 o 
  -8   9   1        0.84        4.93      7.17 o 
  -7   9   1        1.79        0.90      7.53 o 
  -6   9   1       66.94       84.66      9.95 o 
  -5   9   1      257.14      285.10     16.41 o 
  -4   9   1        6.42        2.51      5.29 o 
  -3   9   1        5.11        6.37      4.84 o 
  -2   9   1       60.60       61.61      7.17 o 
  -1   9   1      218.63      217.03     11.84 o 
   0   9   1     1645.24     1569.69     22.00 o 
   1   9   1       84.81       87.53      7.98 o 
   2   9   1       70.31       62.24      7.98 o 
   3   9   1      248.69      277.47     14.71 o 
   4   9   1        0.08        1.97      4.57 o 
   5   9   1        7.81       -5.29      5.29 o 
   6   9   1       32.56       55.96      8.43 o 
   7   9   1        6.48       18.83      6.82 o 
  -7  10   1       38.92       46.10      9.24 o 
  -6  10   1        1.10        5.92      5.56 o 
  -5  10   1        7.49        8.43      7.00 o 
  -4  10   1       35.54       33.36      7.62 o 
  -3  10   1        2.49        1.26      6.19 o 
  -2  10   1       28.43       28.97      6.28 o 
  -1  10   1      703.64      703.55     22.06 o 
   0  10   1       79.41       79.92      6.12 o 
   1  10   1      145.24      142.68     11.39 o 
   2  10   1      187.20      189.05     12.73 o 
   3  10   1        3.26        5.20      4.84 o 
   4  10   1        0.62        2.15      4.39 o 
   5  10   1       10.54       -0.81      7.53 o 
   6  10   1        0.00        1.70      6.10 o 
   7  10   1        3.39        9.60      7.26 o 
  -6  11   1        1.24        2.78      6.91 o 
  -5  11   1       48.09       57.31      9.69 o 
  -4  11   1        1.96        6.10      6.28 o 
  -3  11   1        3.86        6.37      6.19 o 
  -2  11   1      664.13      752.52     25.20 o 
  -1  11   1      162.76      145.91     12.65 o 
   0  11   1        2.78        9.26      3.93 o 
   1  11   1      296.03      270.75     15.60 o 
   2  11   1       86.94       96.41     10.22 o 
   3  11   1      157.66      163.94     13.18 o 
   4  11   1       37.21       31.75      8.61 o 
   5  11   1       23.74       40.54      8.52 o 
   6  11   1        7.40        1.88      7.26 o 
  -6  12   1       24.83       14.80      8.52 o 
  -5  12   1        2.92        8.16      6.46 o 
  -4  12   1       64.26       69.59     10.67 o 
  -3  12   1       92.93       84.12     10.67 o 
  -2  12   1       25.72       20.27      7.26 o 
  -1  12   1       16.14       19.64      7.71 o 
   0  12   1      102.81      104.06      7.65 o 
   1  12   1       32.95       29.24      7.71 o 
   2  12   1      236.54      227.88     15.51 o 
   3  12   1      100.71       93.72     10.40 o 
   4  12   1        7.52        1.70      7.00 o 
   5  12   1       13.57        9.15      6.64 o 
  -5  13   1        2.56       10.85      7.53 o 
  -4  13   1       58.76       47.80     10.22 o 
  -3  13   1       15.62       24.30      6.64 o 
  -2  13   1       11.59        9.95      7.08 o 
  -1  13   1        4.12       -7.44      7.44 o 
   0  13   1       70.17       69.81      7.87 o 
   1  13   1        4.53       -5.65      6.55 o 
   2  13   1       13.74        3.32      8.34 o 
   3  13   1        0.86       12.29      5.38 o 
   4  13   1        6.17        0.00      7.89 o 
  -3  14   1       15.53        0.00      9.06 o 
  -2  14   1       40.72       27.53     10.31 o 
  -1  14   1       14.99       11.66      6.28 o 
   0  14   1       16.35       12.30      5.51 o 
   1  14   1        6.26        9.86      7.26 o 
   2  14   1        0.10        3.68      5.83 o 
   3  14   1       15.80       15.34      6.55 o 
  -1  15   1        6.00       -8.88      8.88 o 
   0  15   1        4.11        5.79      5.23 o 
   1  15   1        1.19       -5.92      8.43 o 
 -10   0   2        1.76        8.97      7.89 o 
  -9   0   2        0.71        3.41      6.82 o 
  -8   0   2       10.98        2.96      6.64 o 
  -7   0   2        0.07       -1.26      5.11 o 
  -6   0   2        8.60       17.94      5.74 o 
  -5   0   2      288.16      287.43     12.38 o 
  -4   0   2      471.13      466.79     13.36 o 
  -3   0   2      201.14      210.57      7.89 o 
  -2   0   2       61.52       58.74      4.39 o 
  -1   0   2     1436.21     1535.71     14.08 o 
   0   0   2        2.46        2.52      1.24 o 
   1   0   2    15634.32    13475.65    182.95 o 
   2   0   2       12.17       10.58      2.69 o 
   3   0   2     4745.17     5122.34     38.56 o 
   4   0   2     2124.88     2274.33     29.77 o 
   5   0   2     1885.67     2048.69     32.20 o 
   6   0   2       42.88       53.45      6.19 o 
   7   0   2        2.15        3.23      4.75 o 
   8   0   2       31.86       35.51      8.16 o 
   9   0   2      153.85      152.46     15.51 o 
  -9   1   2       11.49       13.72      6.55 o 
  -8   1   2        4.20       -4.39      6.19 o 
  -7   1   2       14.77       19.19      5.47 o 
  -6   1   2       21.67       21.61      5.20 o 
  -5   1   2      151.18      160.26      9.15 o 
  -4   1   2        7.76        3.32      3.59 o 
  -3   1   2        0.68       -1.26      2.87 o 
  -2   1   2    33421.65    31873.47    324.38 o 
  -1   1   2        5.56        5.56      2.33 o 
   0   1   2      405.62      372.10      4.91 o 
   1   1   2       26.71       30.04      2.96 o 
   2   1   2     1153.35     1140.39     15.78 o 
   3   1   2      565.95      605.26     13.63 o 
   4   1   2      371.06      391.37     12.82 o 
   5   1   2      285.93      300.43     13.09 o 
   6   1   2       88.38       84.66      9.51 o 
   7   1   2       18.45       12.47      6.46 o 
   8   1   2        1.13        6.19      5.11 o 
   9   1   2        9.53       13.54      8.97 o 
  -9   2   2        1.09        7.80      6.55 o 
  -8   2   2        8.52       -6.73      7.17 o 
  -7   2   2       62.28       71.75      8.88 o 
  -6   2   2      224.91      214.25     11.93 o 
  -5   2   2      955.07      975.29     22.24 o 
  -4   2   2       21.18       23.32      3.77 o 
  -3   2   2      822.10      858.16     15.96 o 
  -2   2   2    31476.13    29036.39    325.63 o 
  -1   2   2     1323.49     1262.00     14.44 o 
   0   2   2       84.78       84.02      3.18 o 
   1   2   2     3467.76     3340.73     24.48 o 
   2   2   2      226.28      261.87      8.07 o 
   3   2   2     1118.62     1067.30     18.56 o 
   4   2   2      120.06      101.79      7.53 o 
   5   2   2        9.23       10.67      4.22 o 
   6   2   2      522.48      537.19     18.92 o 
   7   2   2       11.81       20.00      5.92 o 
   8   2   2        0.00        2.33      6.82 o 
   9   2   2        2.70       10.04      6.28 o 
  -9   3   2        8.64       14.17      6.73 o 
  -8   3   2        3.63        0.81      5.29 o 
  -7   3   2        0.81       11.66      4.22 o 
  -6   3   2        3.18        3.86      5.02 o 
  -5   3   2      211.77      221.60     10.85 o 
  -4   3   2     2786.15     2930.44     34.53 o 
  -3   3   2      492.52      516.92     12.91 o 
  -2   3   2       72.86       62.51      5.20 o 
  -1   3   2      108.04      103.49      5.20 o 
   0   3   2       56.20       54.16      4.30 o 
   1   3   2      717.91      704.81     12.56 o 
   2   3   2        2.43        3.32      2.78 o 
   3   3   2        6.09        1.26      3.59 o 
   4   3   2       87.69       82.15      6.55 o 
   5   3   2       33.52       39.55      6.01 o 
   6   3   2       25.50       11.57      7.26 o 
   7   3   2       91.29       90.94      9.69 o 
   8   3   2        7.09        1.61      7.89 o 
   9   3   2       18.75       26.99      8.52 o 
  -9   4   2       13.91       16.32      7.98 o 
  -8   4   2        3.33       10.94      6.19 o 
  -7   4   2       24.56       18.74      6.73 o 
  -6   4   2       11.63       -2.87      4.84 o 
  -5   4   2       51.45       46.46      7.08 o 
  -4   4   2      104.52      103.04      7.98 o 
  -3   4   2       68.62       73.99      6.01 o 
  -2   4   2      391.80      356.57     10.58 o 
  -1   4   2      510.41      516.75     11.75 o 
   0   4   2       15.83       25.56      3.99 o 
   1   4   2     2399.39     2316.83     25.02 o 
   2   4   2      665.74      667.77     14.89 o 
   3   4   2     1076.90     1060.57     20.36 o 
   4   4   2      174.44      173.00      9.78 o 
   5   4   2        8.60       14.26      4.57 o 
   6   4   2      259.28      267.34     14.80 o 
   7   4   2      496.92      475.85     20.18 o 
   8   4   2        1.04        4.93      7.00 o 
   9   4   2        0.19        7.62      7.53 o 
  -9   5   2        8.95        2.78      8.16 o 
  -8   5   2        0.39       -3.23      6.73 o 
  -7   5   2        0.03        2.06      5.29 o 
  -6   5   2       37.40       36.59      7.08 o 
  -5   5   2       37.57       26.64      6.19 o 
  -4   5   2      790.08      909.91     21.25 o 
  -3   5   2        1.25        0.00      3.14 o 
  -2   5   2      114.32      112.10      6.64 o 
  -1   5   2      102.90       95.96      6.28 o 
   0   5   2      175.73      173.18      5.73 o 
   1   5   2      344.56      361.69     11.12 o 
   2   5   2       29.12       17.58      4.30 o 
   3   5   2       26.39       25.83      4.93 o 
   4   5   2        4.71        8.25      3.95 o 
   5   5   2        0.19        0.54      4.04 o 
   6   5   2      109.38      119.01     10.58 o 
   7   5   2        9.10       -1.43      8.16 o 
   8   5   2        5.72        8.52      7.17 o 
   9   5   2        1.51        7.89      6.91 o 
  -9   6   2        0.13       -4.84      7.98 o 
  -8   6   2        1.83        6.82      6.37 o 
  -7   6   2        3.25       -4.39      7.26 o 
  -6   6   2       21.33       29.33      6.01 o 
  -5   6   2       86.47       83.85      8.61 o 
  -4   6   2       24.16       24.84      4.75 o 
  -3   6   2       48.92       69.32      6.55 o 
  -2   6   2      521.90      496.66     14.35 o 
  -1   6   2      121.86      131.74      7.62 o 
   0   6   2     1546.97     1569.34     17.41 o 
   1   6   2      618.15      492.98     14.53 o 
   2   6   2     1025.58     1046.32     21.52 o 
   3   6   2      693.59      722.21     19.10 o 
   4   6   2      236.06      207.61     12.20 o 
   5   6   2        0.70       -0.54      5.11 o 
   6   6   2       44.02       47.53      8.61 o 
   7   6   2       29.84       33.99      8.34 o 
   8   6   2       24.28       21.34      8.97 o 
  -8   7   2       14.02       13.36      7.98 o 
  -7   7   2       18.25       28.07      6.91 o 
  -6   7   2       13.11       28.61      6.46 o 
  -5   7   2        1.04        3.59      4.39 o 
  -4   7   2      105.76      100.98      8.70 o 
  -3   7   2        3.12        5.11      3.59 o 
  -2   7   2       20.66       24.66      4.66 o 
  -1   7   2       57.36       48.52      6.01 o 
   0   7   2      774.89      798.91     13.76 o 
   1   7   2       79.74       86.27      7.17 o 
   2   7   2       10.99        7.00      4.39 o 
   3   7   2       36.64       42.33      6.10 o 
   4   7   2       16.06       20.27      5.92 o 
   5   7   2       17.16       19.37      5.74 o 
   6   7   2       80.38       82.78     10.22 o 
   7   7   2       44.62       37.49      8.16 o 
   8   7   2        2.33        1.88      6.55 o 
  -8   8   2       20.83        6.55      8.34 o 
  -7   8   2       81.15       89.41     11.84 o 
  -6   8   2        1.61       -2.24      6.37 o 
  -5   8   2        7.02        7.17      5.92 o 
  -4   8   2      107.20      103.04     10.67 o 
  -3   8   2        4.12       -1.52      4.57 o 
  -2   8   2      343.41      335.59     14.08 o 
  -1   8   2        3.21        3.68      3.23 o 
   0   8   2       26.22       31.93      4.53 o 
   1   8   2      693.54      641.58     19.73 o 
   2   8   2        0.06        1.52      3.50 o 
   3   8   2        1.40        8.07      3.86 o 
   4   8   2        1.38       -1.79      4.57 o 
   5   8   2        2.53       -4.75      5.65 o 
   6   8   2       15.29        4.57      6.46 o 
   7   8   2       18.03       27.62      8.52 o 
   8   8   2       11.34        2.96      8.79 o 
  -8   9   2        0.02       -5.92      6.91 o 
  -7   9   2        4.12       -7.80      7.80 o 
  -6   9   2      123.45      124.39     12.11 o 
  -5   9   2       16.92        8.43      6.73 o 
  -4   9   2       56.57       47.17      8.61 o 
  -3   9   2      351.40      360.25     16.14 o 
  -2   9   2      105.27       99.28      9.42 o 
  -1   9   2        6.58        9.95      4.30 o 
   0   9   2       22.68       28.78      5.65 o 
   1   9   2      158.57      146.45     10.94 o 
   2   9   2      111.75      116.32     10.13 o 
   3   9   2       11.47        7.17      5.47 o 
   4   9   2       17.07       19.10      5.74 o 
   5   9   2        3.64        8.07      6.19 o 
   6   9   2        0.61        4.93      4.93 o 
   7   9   2        8.87        7.35      6.91 o 
  -7  10   2       20.09       43.41      8.52 o 
  -6  10   2        7.98       -3.41      9.60 o 
  -5  10   2        0.15        9.95      5.02 o 
  -4  10   2        0.70        4.22      5.11 o 
  -3  10   2      116.12      114.16     10.94 o 
  -2  10   2      389.75      388.41     17.76 o 
  -1  10   2       98.00      111.56     10.31 o 
   0  10   2       10.33       10.45     10.54 o 
   1  10   2      261.73      277.47     14.98 o 
   2  10   2       87.78       90.85      9.15 o 
   3  10   2        0.05       -6.82      6.82 o 
   4  10   2        0.95       -2.87      5.11 o 
   5  10   2       33.52       13.45      6.73 o 
   6  10   2       51.81       58.02     10.13 o 
   7  10   2       11.11       13.72      8.07 o 
  -6  11   2       13.57        6.46      8.70 o 
  -5  11   2       15.55       13.36      6.73 o 
  -4  11   2        0.12        3.05      6.19 o 
  -3  11   2       54.80       70.49      8.52 o 
  -2  11   2        2.97       -2.06      6.55 o 
  -1  11   2       45.19       54.89      8.07 o 
   0  11   2      482.73      471.37     24.57 o 
   1  11   2       33.85       30.04      7.71 o 
   2  11   2       46.36       58.20      9.60 o 
   3  11   2       17.29        3.68      7.17 o 
   4  11   2        0.13       -3.14      5.20 o 
   5  11   2        5.68        8.61      5.83 o 
   6  11   2        0.30        3.77      6.01 o 
  -6  12   2        1.10        8.88      7.08 o 
  -5  12   2       76.39       76.41     11.39 o 
  -4  12   2       63.06       68.43     10.04 o 
  -3  12   2        6.69       12.73      5.02 o 
  -2  12   2       29.24       31.84      8.88 o 
  -1  12   2        2.77        4.39      6.01 o 
   0  12   2       40.46       36.99      5.80 o 
   1  12   2        0.45       11.12      5.56 o 
   2  12   2       24.40       22.33      7.98 o 
   3  12   2       86.11       98.74     12.56 o 
   4  12   2        1.95        6.10      7.08 o 
   5  12   2        0.01        0.00      6.10 o 
  -5  13   2       17.34       22.78      8.34 o 
  -4  13   2       95.22       89.68     12.02 o 
  -3  13   2        3.41       -3.50      7.17 o 
  -2  13   2       16.09       15.07      8.25 o 
  -1  13   2      184.25      203.94     15.60 o 
   0  13   2        0.13       -3.25      5.07 o 
   1  13   2        3.47       13.99      6.37 o 
   2  13   2       33.50       31.39      8.34 o 
   3  13   2        8.98       16.86      6.64 o 
   4  13   2        0.56       12.29      5.74 o 
  -3  14   2       30.64       36.50      9.78 o 
  -2  14   2       38.38       37.94      9.86 o 
  -1  14   2        1.21       11.75      6.73 o 
   0  14   2        7.82       -2.43      5.57 o 
   1  14   2       20.74       26.37      7.98 o 
   2  14   2        7.58       11.21      6.46 o 
   3  14   2        1.41        0.00      7.53 o 
   0  15   2       14.34        1.97      7.17 o 
  -9   1   3        1.60        6.91      6.10 o 
  -8   1   3        8.25       17.85      7.08 o 
  -7   1   3      159.39      144.12     12.20 o 
  -6   1   3       12.52       18.47      5.56 o 
  -5   1   3        0.97        4.39      4.57 o 
  -4   1   3     4175.36     4284.63     40.18 o 
  -3   1   3      330.79      379.17     10.94 o 
  -2   1   3      719.62      759.69     13.45 o 
  -1   1   3     2669.14     2715.47     22.42 o 
   0   1   3     2331.60     2246.41     18.92 o 
   1   1   3     2253.85     2112.45     20.99 o 
   2   1   3        8.71       19.46      2.87 o 
   3   1   3      453.35      485.00     13.09 o 
   4   1   3      115.40      118.56      8.16 o 
   5   1   3       17.53       23.59      5.02 o 
   6   1   3        0.68       -0.54      4.66 o 
   7   1   3       47.46       41.79      8.43 o 
   8   1   3        9.14       18.47      7.62 o 
   9   1   3        0.57        4.66      7.89 o 
  -9   2   3        0.31        0.90      6.10 o 
  -8   2   3        0.58       -6.55      6.55 o 
  -7   2   3       22.69       27.53      6.46 o 
  -6   2   3      205.76      197.57     12.65 o 
  -5   2   3        9.97        8.97      4.39 o 
  -4   2   3     1942.21     2035.14     28.61 o 
  -3   2   3        0.17        2.96      2.78 o 
  -2   2   3       65.12       63.40      4.93 o 
  -1   2   3      264.23      267.34      7.62 o 
   0   2   3        0.26       -0.86      1.97 o 
   1   2   3       47.16       52.37      4.22 o 
   2   2   3      549.27      540.60     12.65 o 
   3   2   3     1617.60     1639.92     24.48 o 
   4   2   3       11.15        5.29      4.39 o 
   5   2   3      191.73      218.11     11.84 o 
   6   2   3       66.24       61.79      7.26 o 
   7   2   3       58.08       46.63      9.33 o 
   8   2   3        4.98        8.97      6.91 o 
   9   2   3        0.71        0.90      6.64 o 
  -9   3   3       20.58       10.67      8.79 o 
  -8   3   3       11.57       19.19      6.82 o 
  -7   3   3       27.78       30.22      7.00 o 
  -6   3   3      153.94      160.17     11.66 o 
  -5   3   3        1.33       -3.23      4.57 o 
  -4   3   3      478.27      431.91     14.35 o 
  -3   3   3        6.06        3.23      3.32 o 
  -2   3   3      945.13      959.32     16.59 o 
  -1   3   3        5.15        4.66      2.69 o 
   0   3   3      674.01      665.70     22.78 o 
   1   3   3      852.95      801.93     14.71 o 
   2   3   3       48.61       52.91      4.84 o 
   3   3   3       20.22       34.62      4.13 o 
   4   3   3     1268.04     1260.47     24.84 o 
   5   3   3       97.06       83.22      7.98 o 
   6   3   3        4.46        3.05      6.10 o 
   7   3   3      207.11      205.73     15.07 o 
   8   3   3        5.61        9.15      5.65 o 
   9   3   3        4.04        6.73      7.53 o 
  -9   4   3        0.29       -8.16      8.16 o 
  -8   4   3        0.18        3.14      5.74 o 
  -7   4   3        0.10        1.35      4.84 o 
  -6   4   3        8.55        8.16      5.20 o 
  -5   4   3       61.10       47.35      6.82 o 
  -4   4   3     1640.26     1578.93     27.17 o 
  -3   4   3      291.69      303.84     11.03 o 
  -2   4   3       13.08       13.36      3.50 o 
  -1   4   3      211.40      221.15      8.25 o 
   0   4   3       44.92       41.65      4.66 o 
   1   4   3       43.54       47.17      4.48 o 
   2   4   3      118.28      107.62      6.64 o 
   3   4   3       14.29       15.34      3.50 o 
   4   4   3        0.80        5.47      2.96 o 
   5   4   3        8.78        5.38      4.30 o 
   6   4   3       31.83       29.59      7.53 o 
   7   4   3        5.03       13.99      6.82 o 
   8   4   3       13.82       16.23      7.53 o 
   9   4   3        0.57        5.92      6.82 o 
  -9   5   3        0.59       -7.44      7.44 o 
  -8   5   3        0.15        4.93      6.37 o 
  -7   5   3       36.05       48.97      9.15 o 
  -6   5   3        0.01        1.26      5.47 o 
  -5   5   3        0.74       -1.61      4.39 o 
  -4   5   3       22.22       24.84      5.29 o 
  -3   5   3       10.71       10.94      3.95 o 
  -2   5   3     1895.03     1934.25     27.26 o 
  -1   5   3      601.30      600.69     14.44 o 
   0   5   3     1285.47     1324.08     16.77 o 
   1   5   3     6680.38     6995.07     49.50 o 
   2   5   3      134.38      134.16      7.80 o 
   3   5   3       14.95       25.65      4.39 o 
   4   5   3      105.12       96.14      7.89 o 
   5   5   3       40.66       42.06      6.73 o 
   6   5   3       58.80       66.72      9.42 o 
   7   5   3      248.80      237.75     17.40 o 
   8   5   3        1.69        7.08      6.91 o 
  -9   6   3        0.09       -4.93      8.70 o 
  -8   6   3        5.44       -0.81      6.55 o 
  -7   6   3       28.50       16.41      6.73 o 
  -6   6   3       41.52       33.81      7.44 o 
  -5   6   3       96.16      110.76      9.51 o 
  -4   6   3       28.94       26.19      5.38 o 
  -3   6   3      125.44      136.41      8.79 o 
  -2   6   3      557.65      539.97     16.05 o 
  -1   6   3        6.47        4.04      3.86 o 
   0   6   3      657.95      627.37     11.64 o 
   1   6   3      236.46      268.78     11.03 o 
   2   6   3      873.18      867.22     20.45 o 
   3   6   3      240.08      222.77     11.93 o 
   4   6   3        5.39       10.04      5.20 o 
   5   6   3      245.18      245.55     14.26 o 
   6   6   3      377.18      371.55     18.47 o 
   7   6   3        0.35       -6.37      7.00 o 
   8   6   3       47.66       48.61      9.78 o 
  -8   7   3        0.34       -4.48      6.28 o 
  -7   7   3        1.71       -4.75      6.73 o 
  -6   7   3       42.57       45.74      7.62 o 
  -5   7   3      146.85      156.23     11.12 o 
  -4   7   3       88.40       90.31      8.61 o 
  -3   7   3        7.49        6.82      4.48 o 
  -2   7   3     1037.86      962.91     22.78 o 
  -1   7   3       93.30       92.46      7.62 o 
   0   7   3        5.67        5.63      2.63 o 
   1   7   3      527.27      498.99     16.41 o 
   2   7   3        4.33       -1.43      4.48 o 
   3   7   3       15.26       15.34      5.47 o 
   4   7   3       40.52       48.79      6.91 o 
   5   7   3       40.89       35.16      7.00 o 
   6   7   3      180.22      189.41     14.89 o 
   7   7   3        6.05        9.24      6.46 o 
   8   7   3       16.41       24.93      9.51 o 
  -8   8   3        3.80        1.88      7.80 o 
  -7   8   3       27.60       34.35      8.70 o 
  -6   8   3        0.02        6.73      4.66 o 
  -5   8   3       13.54       -3.32      6.73 o 
  -4   8   3       27.07       31.48      6.19 o 
  -3   8   3      363.32      395.41     16.41 o 
  -2   8   3      676.18      610.37     19.73 o 
  -1   8   3      505.14      509.12     17.40 o 
   0   8   3      120.97      120.72      9.01 o 
   1   8   3        0.02        0.54      3.59 o 
   2   8   3       19.10       21.25      5.83 o 
   3   8   3      181.15      155.96     11.48 o 
   4   8   3       32.07       35.07      7.89 o 
   5   8   3      156.58      152.73     12.29 o 
   6   8   3       28.29       36.32      8.34 o 
   7   8   3       27.59       27.62      8.16 o 
  -7   9   3       16.35       13.36      9.15 o 
  -6   9   3        0.05       -5.56      6.73 o 
  -5   9   3        0.41        2.87      5.47 o 
  -4   9   3      186.76      199.36     13.72 o 
  -3   9   3       37.73       41.97      7.26 o 
  -2   9   3       36.98       36.59      6.19 o 
  -1   9   3      644.37      602.48     20.72 o 
   0   9   3       49.96       36.48      5.14 o 
   1   9   3      367.73      330.30     15.87 o 
   2   9   3       14.51       10.40      5.65 o 
   3   9   3        4.45        7.53      5.02 o 
   4   9   3      178.01      191.29     13.81 o 
   5   9   3       21.32       30.31      7.08 o 
   6   9   3       31.27       46.46      9.78 o 
   7   9   3        1.35        4.75      8.88 o 
  -7  10   3        8.46       19.01      5.83 o 
  -6  10   3        4.83       11.21      6.73 o 
  -5  10   3        9.85       11.75      6.73 o 
  -4  10   3       98.45      103.67     10.67 o 
  -3  10   3       18.37        8.61      6.37 o 
  -2  10   3      234.84      256.49     14.80 o 
  -1  10   3      145.62      148.51     11.30 o 
   0  10   3      777.15      829.42     61.21 o 
   1  10   3       16.39       16.68      5.56 o 
   2  10   3       80.66       63.85      8.25 o 
   3  10   3        3.11        4.13      4.48 o 
   4  10   3       44.42       29.06      8.07 o 
   5  10   3       34.42       39.28      8.97 o 
   6  10   3        9.72       13.54      5.65 o 
  -6  11   3        2.70        3.68      7.44 o 
  -5  11   3        4.20       11.84      5.20 o 
  -4  11   3       72.16       72.10     10.94 o 
  -3  11   3       24.63       21.97      7.62 o 
  -2  11   3        9.43       16.77      5.92 o 
  -1  11   3        1.27       -5.74      5.74 o 
   0  11   3        0.43       -2.71      3.72 o 
   1  11   3       30.94       28.88      8.43 o 
   2  11   3       23.60       37.85      6.55 o 
   3  11   3        0.27        3.77      3.68 o 
   4  11   3       34.22       36.68      8.07 o 
   5  11   3        0.10        0.00      5.74 o 
   6  11   3        3.49        4.84      7.80 o 
  -5  12   3        0.14        0.90      7.53 o 
  -4  12   3        2.48        5.11      7.53 o 
  -3  12   3      170.94      184.39     14.98 o 
  -2  12   3       10.96       13.90      6.55 o 
  -1  12   3       15.77       10.58      6.19 o 
   0  12   3        4.71        8.03      4.41 o 
   1  12   3       10.66       16.05      5.74 o 
   2  12   3        2.26        3.95      5.02 o 
   3  12   3       64.73       62.33     10.04 o 
   4  12   3        3.44       -6.37      6.37 o 
   5  12   3        0.13        5.74      5.74 o 
  -4  13   3       74.32       96.59     12.02 o 
  -3  13   3        0.70       -1.79      7.44 o 
  -2  13   3        1.06       -4.30      7.26 o 
  -1  13   3       23.80       23.41      8.34 o 
   0  13   3       33.71       36.65      5.82 o 
   1  13   3      193.95      195.69     14.71 o 
   2  13   3        1.20       10.40      5.65 o 
   3  13   3        0.66        8.16      5.65 o 
   4  13   3       20.56       24.21      7.53 o 
  -3  14   3       27.07       38.02      8.79 o 
  -2  14   3       42.44       56.50      9.78 o 
  -1  14   3       30.28       28.61      9.06 o 
   0  14   3       45.60       48.70      6.96 o 
   1  14   3        0.06        4.66      5.92 o 
   2  14   3       13.41        3.86      7.26 o 
  -9   0   4       15.93       -1.79      9.51 o 
  -8   0   4      137.74      149.41     12.56 o 
  -7   0   4      123.92      137.12     11.57 o 
  -6   0   4       52.19       47.35      7.62 o 
  -5   0   4       52.23       58.29      6.73 o 
  -4   0   4      237.43      261.06     11.12 o 
  -3   0   4       28.61       26.01      4.22 o 
  -2   0   4       59.48       71.66      4.75 o 
  -1   0   4     3582.45     3494.17     28.61 o 
   0   0   4      454.65      419.54      7.16 o 
   1   0   4     4859.65     4603.27     35.07 o 
   2   0   4      612.78      713.51     15.16 o 
   3   0   4      434.52      448.77     13.99 o 
   4   0   4     1031.68      884.62     21.16 o 
   5   0   4       34.68       39.10      5.83 o 
   6   0   4       18.20       19.55      6.01 o 
   7   0   4       23.72       34.44      7.00 o 
   8   0   4        1.24        1.70      6.64 o 
   9   0   4       46.00       47.44     10.67 o 
  -9   1   4       11.78        3.50      7.98 o 
  -8   1   4        7.93       10.58      6.82 o 
  -7   1   4        0.51       -5.83      5.83 o 
  -6   1   4       12.45        8.79      6.37 o 
  -5   1   4       46.69       55.60      6.46 o 
  -4   1   4     1359.55     1464.59     25.11 o 
  -3   1   4      382.95      400.16     11.93 o 
  -2   1   4      193.16      204.65      7.71 o 
  -1   1   4      280.68      273.35      8.43 o 
   0   1   4      560.50      553.80      8.21 o 
   1   1   4     1071.34     1035.46     16.86 o 
   2   1   4       23.22       14.80      4.04 o 
   3   1   4     2592.81     2828.02     33.63 o 
   4   1   4       76.86       73.18      7.44 o 
   5   1   4       47.71       46.10      6.37 o 
   6   1   4       10.29        9.24      5.29 o 
   7   1   4        5.17        9.33      6.19 o 
   8   1   4       61.44       73.09     11.03 o 
   9   1   4        1.03        0.00      7.89 o 
  -9   2   4        0.60        0.90      6.19 o 
  -8   2   4        4.80       -8.34      8.34 o 
  -7   2   4        1.20        9.86      5.65 o 
  -6   2   4      451.89      400.52     17.04 o 
  -5   2   4       19.10       17.40      5.56 o 
  -4   2   4     1009.34     1052.14     21.61 o 
  -3   2   4        0.29        2.60      2.96 o 
  -2   2   4      207.59      209.05      8.16 o 
  -1   2   4     1190.01     1179.76     17.76 o 
   0   2   4      193.57      160.81     13.00 o 
   1   2   4     1862.24     1812.82     22.78 o 
   2   2   4     4497.85     4598.60     39.01 o 
   3   2   4       40.71       33.09      4.93 o 
   4   2   4      880.99      901.57     21.52 o 
   5   2   4        0.03        0.54      4.30 o 
   6   2   4        6.00        2.51      4.22 o 
   7   2   4      179.86      211.29     14.89 o 
   8   2   4        8.84        4.22      7.17 o 
   9   2   4        4.15        0.99      6.91 o 
  -9   3   4        0.01       -8.07      8.07 o 
  -8   3   4       12.45        7.08      6.55 o 
  -7   3   4       61.55       49.24      8.43 o 
  -6   3   4        0.81       -1.70      5.74 o 
  -5   3   4      135.13      132.64      9.78 o 
  -4   3   4     3137.57     3204.14     37.94 o 
  -3   3   4      428.71      436.66     13.45 o 
  -2   3   4      433.32      471.73     12.82 o 
  -1   3   4      538.52      540.24     12.82 o 
   0   3   4      527.67      545.50     13.27 o 
   1   3   4        0.63        4.39      2.51 o 
   2   3   4      151.57      140.53      7.80 o 
   3   3   4        4.05       -3.14      3.59 o 
   4   3   4       85.24       85.38      7.35 o 
   5   3   4      289.79      287.07     14.62 o 
   6   3   4       78.37       85.29     10.22 o 
   7   3   4        8.00        6.73      7.17 o 
   8   3   4        4.78       20.81      6.01 o 
  -9   4   4        0.45       13.00      6.55 o 
  -8   4   4        0.32       -7.17      7.17 o 
  -7   4   4       26.60       27.17      7.71 o 
  -6   4   4      508.78      418.63     18.47 o 
  -5   4   4      121.14      119.55      9.51 o 
  -4   4   4     1900.46     1896.23     30.76 o 
  -3   4   4        1.19        3.05      3.59 o 
  -2   4   4      229.61      243.58      9.86 o 
  -1   4   4     2230.44     2118.82     26.81 o 
   0   4   4      219.09      244.66      8.12 o 
   1   4   4     1132.03     1076.90     19.91 o 
   2   4   4      240.24      244.11     10.22 o 
   3   4   4       11.82        6.73      3.95 o 
   4   4   4      386.70      397.56     15.25 o 
   5   4   4        8.27        8.61      4.13 o 
   6   4   4       18.94       24.57      8.34 o 
   7   4   4       53.11       77.84     10.13 o 
   8   4   4       67.04       80.80     10.49 o 
  -9   5   4        0.63       -0.99      7.71 o 
  -8   5   4        0.91       -3.32      6.28 o 
  -7   5   4        2.97        8.70      5.65 o 
  -6   5   4      200.84      201.42     13.18 o 
  -5   5   4        0.60        3.32      4.84 o 
  -4   5   4       29.78       38.56      5.74 o 
  -3   5   4       47.76       49.50      5.47 o 
  -2   5   4       73.78       54.35      6.19 o 
  -1   5   4       27.55       26.55      4.39 o 
   0   5   4      814.90      880.95     33.54 o 
   1   5   4        6.00        2.96      4.22 o 
   2   5   4        7.13       10.94      3.68 o 
   3   5   4       13.00       10.04      4.30 o 
   4   5   4       11.50       14.62      4.93 o 
   5   5   4      342.62      365.99     16.95 o 
   6   5   4        1.80        7.00      7.00 o 
   7   5   4       49.81       60.80      9.95 o 
   8   5   4       22.27        2.78      9.42 o 
  -9   6   4        0.70       -4.93      7.71 o 
  -8   6   4        0.05       -7.00      7.89 o 
  -7   6   4        4.51        8.43      5.83 o 
  -6   6   4      100.56      111.65     10.22 o 
  -5   6   4        6.76       10.58      5.74 o 
  -4   6   4      229.28      252.90     12.82 o 
  -3   6   4        0.03        5.11      3.59 o 
  -2   6   4      181.08      229.14     10.85 o 
  -1   6   4     1979.61     1976.31     29.95 o 
   0   6   4        9.31        6.38      2.50 o 
   1   6   4       64.55       49.59      5.83 o 
   2   6   4        1.31       -2.24      3.32 o 
   3   6   4        0.72        6.01      3.68 o 
   4   6   4      648.69      633.24     21.08 o 
   5   6   4      676.81      658.44     23.23 o 
   6   6   4        0.15        0.72      6.73 o 
   7   6   4        0.10        0.00      6.82 o 
   8   6   4       29.31       39.01      8.97 o 
  -8   7   4       11.74        0.90      8.16 o 
  -7   7   4        0.01        0.81      6.91 o 
  -6   7   4       51.86       49.86      8.97 o 
  -5   7   4      129.08      121.16     10.67 o 
  -4   7   4       31.93       29.33      6.55 o 
  -3   7   4        3.18        0.54      3.59 o 
  -2   7   4       40.68       52.02      6.91 o 
  -1   7   4      110.53      123.04      8.97 o 
   0   7   4       24.44       25.08      3.42 o 
   1   7   4      368.53      384.02     15.34 o 
   2   7   4       19.91       15.43      5.47 o 
   3   7   4      190.24      186.27     12.11 o 
   4   7   4      180.41      175.60     12.29 o 
   5   7   4       16.89       10.94      7.08 o 
   6   7   4        0.08       -5.92      5.92 o 
   7   7   4       41.46       45.65      8.25 o 
   8   7   4        7.62       15.87      7.53 o 
  -8   8   4       27.56       28.79      9.15 o 
  -7   8   4       15.50       22.24      9.24 o 
  -6   8   4        1.30       -5.83      5.83 o 
  -5   8   4      123.59      111.83     11.21 o 
  -4   8   4      258.16      280.17     14.89 o 
  -3   8   4        0.14       -4.48      5.47 o 
  -2   8   4      175.35      144.30     11.48 o 
  -1   8   4      459.32      426.71     16.86 o 
   0   8   4      164.89      157.77      8.16 o 
   1   8   4       91.16       84.21      8.07 o 
   2   8   4      187.13      182.86     12.02 o 
   3   8   4       45.61       37.04      7.08 o 
   4   8   4       40.99       44.12      8.43 o 
   5   8   4       47.28       47.71      8.97 o 
   6   8   4        2.16        0.00      6.37 o 
   7   8   4        0.36        0.90      6.46 o 
  -7   9   4        1.13       -7.89      7.89 o 
  -6   9   4        3.08       -3.23      6.73 o 
  -5   9   4       32.30       35.42      7.71 o 
  -4   9   4       70.45       57.22      8.88 o 
  -3   9   4      169.48      136.50     12.38 o 
  -2   9   4      545.51      601.32     21.08 o 
  -1   9   4        2.04       -2.87      4.48 o 
   0   9   4       63.56       65.15      5.67 o 
   1   9   4       19.22       20.27      5.11 o 
   2   9   4        0.01        2.42      4.39 o 
   3   9   4       60.93       56.32      8.97 o 
   4   9   4      196.44      172.28     12.73 o 
   5   9   4        2.46       -5.56      6.10 o 
   6   9   4      101.67      106.09     12.91 o 
   7   9   4        3.99        0.99      7.62 o 
  -7  10   4        0.33       -0.99      6.19 o 
  -6  10   4       47.03       59.64      8.97 o 
  -5  10   4        3.39       12.02      6.37 o 
  -4  10   4        1.19        5.11      4.84 o 
  -3  10   4       87.04       66.63     10.22 o 
  -2  10   4      259.37      236.49     15.07 o 
  -1  10   4        3.32        5.74      5.47 o 
   0  10   4        0.40       -2.83      3.65 o 
   1  10   4       18.60       18.03      5.83 o 
   2  10   4       11.82       13.45      5.02 o 
   3  10   4       30.91       25.83      6.82 o 
   4  10   4        7.33       15.51      7.17 o 
   5  10   4        0.03       -6.91      6.91 o 
   6  10   4       12.63       30.04      7.00 o 
  -6  11   4        9.01        9.42      6.82 o 
  -5  11   4        1.57       -1.70      7.53 o 
  -4  11   4        3.53       -6.46      6.73 o 
  -3  11   4        1.91        7.53      6.64 o 
  -2  11   4       36.02       30.40      7.53 o 
  -1  11   4       12.17       16.23      7.08 o 
   0  11   4        3.91        3.47      3.86 o 
   1  11   4        5.63       10.76      5.92 o 
   2  11   4        4.30       10.40      6.91 o 
   3  11   4       26.98       26.73      8.52 o 
   4  11   4        2.05       -1.70      6.46 o 
   5  11   4        2.69        1.79      7.53 o 
  -5  12   4        0.28        0.90      7.35 o 
  -4  12   4       18.44       18.47      9.24 o 
  -3  12   4       39.03       52.37     10.67 o 
  -2  12   4       13.38        8.79      6.46 o 
  -1  12   4       98.31      102.24     11.57 o 
   0  12   4       22.05       14.44      5.24 o 
   1  12   4        0.93       -1.61      6.37 o 
   2  12   4        0.80        6.55      5.47 o 
   3  12   4       43.50       57.67      9.24 o 
   4  12   4       26.49       35.87      8.25 o 
   5  12   4        7.11        1.97      7.44 o 
  -4  13   4        0.07        3.86      5.56 o 
  -3  13   4       21.60       36.41      7.98 o 
  -2  13   4       19.78       31.66      9.60 o 
  -1  13   4        4.74        6.91      5.29 o 
   0  13   4       30.69       42.49      8.61 o 
   1  13   4       46.25       47.89      9.06 o 
   2  13   4        5.31        2.69      6.01 o 
   3  13   4        6.23        7.53      7.44 o 
  -2  14   4        0.19        1.97      6.82 o 
  -1  14   4        7.75       12.29      7.35 o 
   0  14   4        0.29        4.10      5.65 o 
   1  14   4       17.50       17.22      9.95 o 
   2  14   4       12.03       10.85      8.25 o 
  -9   1   5       20.80       27.08      7.98 o 
  -8   1   5       42.49       33.63      7.89 o 
  -7   1   5        0.01        3.32      4.57 o 
  -6   1   5       25.84       29.95      5.92 o 
  -5   1   5       23.75       26.01      5.20 o 
  -4   1   5        7.02        5.47      3.68 o 
  -3   1   5      619.46      628.04     16.14 o 
  -2   1   5       70.15       69.95      5.38 o 
  -1   1   5     1697.93     1668.88     22.60 o 
   0   1   5       88.77       85.55      4.08 o 
   1   1   5     1917.32     1955.15     25.92 o 
   2   1   5     1055.88      916.90     19.10 o 
   3   1   5       18.55       21.16      4.75 o 
   4   1   5       25.54       27.26      4.66 o 
   5   1   5       40.56       41.07      6.46 o 
   6   1   5        2.22        5.92      5.47 o 
   7   1   5        8.90       18.38      6.46 o 
   8   1   5       16.82       23.86      8.25 o 
  -9   2   5        2.44       -4.57      7.44 o 
  -8   2   5       29.20       49.06      7.08 o 
  -7   2   5        0.69        8.88      5.56 o 
  -6   2   5       56.65       67.44      8.16 o 
  -5   2   5       21.09       20.09      5.29 o 
  -4   2   5      528.21      537.37     16.41 o 
  -3   2   5       86.51       98.38      7.08 o 
  -2   2   5      254.09      287.34     10.22 o 
  -1   2   5        1.40        4.84      2.51 o 
   0   2   5       21.10       25.47      3.04 o 
   1   2   5      253.25      297.56     10.76 o 
   2   2   5      207.10      189.41      9.24 o 
   3   2   5      124.61      135.87      8.25 o 
   4   2   5       90.87       81.34      7.98 o 
   5   2   5      108.70      128.24     10.76 o 
   6   2   5       29.74       33.99      7.35 o 
   7   2   5        0.00       -3.05      5.83 o 
   8   2   5       27.21       42.87      7.89 o 
  -9   3   5        3.99       15.78      6.37 o 
  -8   3   5        5.96        8.88      6.55 o 
  -7   3   5        3.51        2.06      6.28 o 
  -6   3   5     1062.39     1022.28     27.26 o 
  -5   3   5       40.53       39.01      7.35 o 
  -4   3   5       93.60      111.74      8.43 o 
  -3   3   5      408.66      369.76     13.09 o 
  -2   3   5      206.39      218.73      9.60 o 
  -1   3   5     2585.75     2593.41     30.49 o 
   0   3   5      674.35      685.11     43.18 o 
   1   3   5        0.78       -3.32      3.32 o 
   2   3   5      738.82      714.67     17.94 o 
   3   3   5       82.55       88.70      7.71 o 
   4   3   5      196.22      198.29     11.39 o 
   5   3   5      117.98      116.23     11.12 o 
   6   3   5        1.26       -4.13      5.56 o 
   7   3   5       19.28       14.98      8.70 o 
   8   3   5        0.14       -7.44      7.44 o 
  -9   4   5        0.31       -7.62      8.61 o 
  -8   4   5       11.06       14.08      6.73 o 
  -7   4   5        0.01       -6.82      6.82 o 
  -6   4   5      239.44      265.55     15.16 o 
  -5   4   5       65.46       79.64      7.98 o 
  -4   4   5       20.40       18.12      6.28 o 
  -3   4   5       33.51       23.50      5.38 o 
  -2   4   5      333.48      379.44     13.09 o 
  -1   4   5     1762.72     1906.72     27.71 o 
   0   4   5     1153.25     1164.13     21.03 o 
   1   4   5      667.07      706.60     17.76 o 
   2   4   5       22.23       22.24      4.39 o 
   3   4   5       50.30       38.65      6.01 o 
   4   4   5       99.66       89.68      8.43 o 
   5   4   5      744.60      767.23     23.86 o 
   6   4   5        0.02       11.30      5.65 o 
   7   4   5        2.26       13.81      7.44 o 
   8   4   5        4.15       12.11      6.91 o 
  -9   5   5        1.16       -1.97      8.52 o 
  -8   5   5        0.54       -7.44      7.44 o 
  -7   5   5      120.42      118.92     12.82 o 
  -6   5   5       10.17        0.00      7.53 o 
  -5   5   5        1.89       -6.10      6.10 o 
  -4   5   5       49.25       50.40      6.82 o 
  -3   5   5       18.36        7.26      4.39 o 
  -2   5   5      106.60      116.77      7.71 o 
  -1   5   5      976.66      940.31     20.90 o 
   0   5   5        0.21       -2.53      2.53 o 
   1   5   5        4.56        0.00      4.30 o 
   2   5   5      753.19      719.52     19.46 o 
   3   5   5      502.02      498.18     17.22 o 
   4   5   5        9.26        5.11      5.47 o 
   5   5   5        3.34        1.26      6.01 o 
   6   5   5      306.62      285.90     17.04 o 
   7   5   5        0.14        6.73      4.75 o 
   8   5   5        3.91       -2.87      7.26 o 
  -8   6   5        0.25       -6.28      7.53 o 
  -7   6   5       19.61       22.87      8.34 o 
  -6   6   5      180.49      142.50     12.91 o 
  -5   6   5        0.38       -6.19      6.82 o 
  -4   6   5       89.09       89.41      9.15 o 
  -3   6   5       14.46       12.91      4.75 o 
  -2   6   5       56.71       48.79      6.82 o 
  -1   6   5       88.80      100.89      8.16 o 
   0   6   5       37.65       39.30      3.72 o 
   1   6   5       33.35       40.54      5.29 o 
   2   6   5       10.68        9.33      4.48 o 
   3   6   5        0.05        5.92      4.13 o 
   4   6   5      105.44      130.40     11.21 o 
   5   6   5       50.78       53.18      8.97 o 
   6   6   5      117.89      103.58     13.00 o 
   7   6   5       60.19       62.24      8.79 o 
   8   6   5        0.46       -8.25      8.25 o 
  -8   7   5        1.53        6.55      5.20 o 
  -7   7   5        9.86        3.32      7.26 o 
  -6   7   5       21.97       22.87      7.53 o 
  -5   7   5        4.70        1.97      5.92 o 
  -4   7   5      730.63      734.49     23.68 o 
  -3   7   5      483.81      443.21     18.38 o 
  -2   7   5       74.55       81.88      8.16 o 
  -1   7   5      518.43      534.59     17.31 o 
   0   7   5       23.51       23.92      3.40 o 
   1   7   5       13.60       11.12      5.20 o 
   2   7   5      501.69      523.65     18.56 o 
   3   7   5       30.16       25.20      6.46 o 
   4   7   5      655.38      668.85     23.77 o 
   5   7   5        8.74        4.30      5.92 o 
   6   7   5        2.19        0.81      6.64 o 
   7   7   5       41.89       49.59     11.21 o 
  -8   8   5        2.66       10.85      7.17 o 
  -7   8   5       13.06       -0.90      8.25 o 
  -6   8   5       71.48       63.76      9.51 o 
  -5   8   5       24.91       29.06      7.71 o 
  -4   8   5      172.08      153.00     12.65 o 
  -3   8   5      569.71      521.77     20.63 o 
  -2   8   5      248.67      282.86     14.35 o 
  -1   8   5        0.01        2.15      4.39 o 
   0   8   5       55.33       50.27      4.98 o 
   1   8   5      139.00      133.45     10.85 o 
   2   8   5       34.35       31.30      7.17 o 
   3   8   5      522.64      502.40     20.54 o 
   4   8   5      160.26      159.90     13.45 o 
   5   8   5        0.00        9.33      6.01 o 
   6   8   5       32.10       10.40      9.95 o 
   7   8   5       22.49       18.38      9.51 o 
  -7   9   5        0.07       -3.77      7.71 o 
  -6   9   5       11.18        5.02      8.25 o 
  -5   9   5       30.67       26.01      7.62 o 
  -4   9   5       36.26       28.79      7.26 o 
  -3   9   5        0.02        6.55      5.47 o 
  -2   9   5       77.14       77.66      9.69 o 
  -1   9   5       70.84       70.67      7.71 o 
   0   9   5       38.00       31.22      4.67 o 
   1   9   5       21.45        7.44      6.01 o 
   2   9   5        2.98        4.57      4.84 o 
   3   9   5       40.59       45.11      7.53 o 
   4   9   5        0.20       -3.77      5.56 o 
   5   9   5       38.19       35.69      8.61 o 
   6   9   5        0.00        3.68      5.38 o 
  -7  10   5        0.31       -1.97      6.28 o 
  -6  10   5        4.59        5.38      7.35 o 
  -5  10   5        5.10        8.25      7.17 o 
  -4  10   5        3.14        6.10      5.74 o 
  -3  10   5       22.49       32.29      6.19 o 
  -2  10   5       11.54       18.47      5.47 o 
  -1  10   5        0.50        2.69      6.46 o 
   0  10   5       71.00       72.98      6.40 o 
   1  10   5       61.23       76.95      8.61 o 
   2  10   5       32.31       32.02      7.26 o 
   3  10   5       10.16       16.59      6.82 o 
   4  10   5       61.46       62.87     10.13 o 
   5  10   5       10.58        3.59      8.34 o 
   6  10   5        2.55       -8.97      8.97 o 
  -6  11   5       11.73       20.36      8.07 o 
  -5  11   5       47.43       42.06      9.24 o 
  -4  11   5        5.69       11.66      7.17 o 
  -3  11   5        2.66        3.95      6.01 o 
  -2  11   5       45.06       45.29      8.25 o 
  -1  11   5       95.08       89.23     11.30 o 
   0  11   5       17.24        8.44     11.39 o 
   1  11   5       40.30       39.01      8.16 o 
   2  11   5      283.29      297.12     18.21 o 
   3  11   5        4.53        3.32      7.17 o 
   4  11   5       11.35        8.88      9.60 o 
   5  11   5       10.13       12.47      8.16 o 
  -5  12   5        8.00       34.80      7.08 o 
  -4  12   5       35.54       47.17      9.33 o 
  -3  12   5       27.84       24.12      8.34 o 
  -2  12   5       17.78       14.08      7.80 o 
  -1  12   5        8.28        8.16      6.19 o 
   0  12   5        6.35       10.76      7.31 o 
   1  12   5       28.74       43.76      8.25 o 
   2  12   5        1.17        7.71      5.29 o 
   3  12   5       22.05       21.52      8.25 o 
   4  12   5        1.91       -1.88      7.98 o 
  -4  13   5        3.95        5.92      7.98 o 
  -3  13   5       21.01       31.03      7.08 o 
  -2  13   5        2.14        8.16      4.75 o 
  -1  13   5       26.25       29.42      9.69 o 
   0  13   5       19.19       20.91      7.58 o 
   1  13   5        2.79        5.47      5.83 o 
   2  13   5       16.24       25.20      6.28 o 
   3  13   5        1.23        3.95      6.19 o 
  -2  14   5       50.95       46.72     11.93 o 
  -1  14   5       12.71        3.95      8.52 o 
   0  14   5        8.61        3.75      5.38 o 
   1  14   5       19.05       28.70      8.70 o 
  -9   0   6        0.69       -0.90      7.17 o 
  -8   0   6       54.85       50.94     10.22 o 
  -7   0   6        0.88        0.72      5.20 o 
  -6   0   6       61.73       69.32      7.98 o 
  -5   0   6       26.56       36.32      6.28 o 
  -4   0   6        8.77        9.15      3.41 o 
  -3   0   6       20.19       16.86      4.30 o 
  -2   0   6       15.36       23.14      3.86 o 
  -1   0   6       38.44       33.09      4.57 o 
   0   0   6     2244.30     2306.90     25.42 o 
   1   0   6     2209.85     2382.03     30.67 o 
   2   0   6      690.16      677.37     17.85 o 
   3   0   6        8.79       10.49      3.32 o 
   4   0   6        0.09       -4.57      4.57 o 
   5   0   6      322.67      330.21     16.41 o 
   6   0   6       55.62       47.89      7.98 o 
   7   0   6        3.90        3.23      5.83 o 
   8   0   6       77.53       74.44     10.76 o 
  -9   1   6        6.05        6.55      7.98 o 
  -8   1   6        0.91        4.84      6.01 o 
  -7   1   6        3.45        4.22      6.19 o 
  -6   1   6        0.02       -4.93      5.29 o 
  -5   1   6       29.38       35.51      6.73 o 
  -4   1   6      127.72      121.16      9.15 o 
  -3   1   6      329.97      334.87     12.82 o 
  -2   1   6       64.14       64.48      6.01 o 
  -1   1   6        0.05        4.48      2.87 o 
   0   1   6      817.32      846.71     31.03 o 
   1   1   6       52.58       55.33      5.47 o 
   2   1   6        0.88        0.81      3.50 o 
   3   1   6        1.07        4.66      3.14 o 
   4   1   6        7.79        3.14      4.30 o 
   5   1   6       24.56       29.42      5.83 o 
   6   1   6       10.26        6.37      6.37 o 
   7   1   6       42.97       45.56     10.04 o 
   8   1   6        7.61        0.90      6.55 o 
  -9   2   6        2.50        1.88      7.44 o 
  -8   2   6        0.05        1.61      7.08 o 
  -7   2   6        1.04        0.72      5.83 o 
  -6   2   6       76.33       52.19      8.88 o 
  -5   2   6       61.69       53.00      7.53 o 
  -4   2   6      319.93      343.57     13.72 o 
  -3   2   6      458.60      468.50     15.07 o 
  -2   2   6      134.33      135.33      8.52 o 
  -1   2   6      924.44      908.56     19.55 o 
   0   2   6        6.06        8.24      3.05 o 
   1   2   6      594.33      650.10     16.95 o 
   2   2   6     1138.36     1037.71     22.33 o 
   3   2   6      137.28      153.71     10.22 o 
   4   2   6      251.12      246.45     13.63 o 
   5   2   6      178.70      165.73     12.73 o 
   6   2   6        0.25        0.00      5.56 o 
   7   2   6       36.95       46.10      7.89 o 
   8   2   6        0.13       -7.80      7.80 o 
  -9   3   6        2.24        7.62      8.25 o 
  -8   3   6       65.00       54.53     10.40 o 
  -7   3   6       11.77       -3.68      7.89 o 
  -6   3   6       66.07       59.46      8.16 o 
  -5   3   6        6.94       12.29      4.04 o 
  -4   3   6       37.16       31.93      6.46 o 
  -3   3   6      123.12      119.90      8.34 o 
  -2   3   6      460.94      491.72     15.16 o 
  -1   3   6      256.87      276.76     11.84 o 
   0   3   6      353.56      383.05     15.34 o 
   1   3   6      214.29      242.23     11.03 o 
   2   3   6       17.16       10.04      4.66 o 
   3   3   6        0.62        4.93      4.13 o 
   4   3   6       43.23       41.43      7.89 o 
   5   3   6       26.81       32.02      7.44 o 
   6   3   6      234.38      212.01     14.62 o 
   7   3   6       17.25       35.24      7.71 o 
   8   3   6        6.39       -1.88      6.91 o 
  -9   4   6        6.29       15.69      6.64 o 
  -8   4   6       51.12       53.36      9.95 o 
  -7   4   6       12.03       15.87      5.38 o 
  -6   4   6      176.77      166.27     13.18 o 
  -5   4   6       24.85       23.32      6.46 o 
  -4   4   6       58.84       51.12      7.08 o 
  -3   4   6      860.51      838.07     21.61 o 
  -2   4   6      198.83      198.38     10.40 o 
  -1   4   6      354.04      336.84     12.73 o 
   0   4   6      870.06      879.20     14.62 o 
   1   4   6       54.05       48.88      6.10 o 
   2   4   6      623.35      565.08     17.76 o 
   3   4   6        8.17       10.85      4.84 o 
   4   4   6      111.86      116.77      9.95 o 
   5   4   6      314.05      353.79     17.94 o 
   6   4   6       55.46       53.72      9.24 o 
   7   4   6        0.02        3.41      6.55 o 
   8   4   6        2.19       11.75      5.92 o 
  -8   5   6       26.96        4.48     10.85 o 
  -7   5   6       38.81       50.22      8.34 o 
  -6   5   6      151.11      130.22     12.02 o 
  -5   5   6        0.32       -3.68      5.65 o 
  -4   5   6       18.79       10.94      5.11 o 
  -3   5   6       18.90       19.91      5.02 o 
  -2   5   6       46.95       57.49      6.46 o 
  -1   5   6      358.48      367.07     14.26 o 
   0   5   6       71.68       75.26      4.91 o 
   1   5   6       62.47       59.37      6.82 o 
   2   5   6       79.05       86.81      7.44 o 
   3   5   6      395.35      390.20     16.41 o 
   4   5   6        5.71       -6.19      6.64 o 
   5   5   6      196.83      198.47     14.17 o 
   6   5   6        9.94        0.81      7.26 o 
   7   5   6       22.98       22.24      8.52 o 
  -8   6   6      111.77       89.68     12.02 o 
  -7   6   6       21.57        9.86      9.60 o 
  -6   6   6      354.99      356.57     19.10 o 
  -5   6   6        1.82       -1.97      6.28 o 
  -4   6   6       18.24       28.16      6.91 o 
  -3   6   6      563.30      519.97     19.37 o 
  -2   6   6        0.58        4.57      2.87 o 
  -1   6   6        9.77        4.39      3.86 o 
   0   6   6      230.81      227.51      8.75 o 
   1   6   6      340.89      315.86     14.80 o 
   2   6   6      273.49      262.86     13.45 o 
   3   6   6       70.20       65.29      8.43 o 
   4   6   6       15.77       12.38      6.46 o 
   5   6   6        2.83       -1.43      6.64 o 
   6   6   6        7.24        9.86      7.53 o 
   7   6   6        2.78       -7.44      7.71 o 
  -8   7   6       10.11       20.27      7.71 o 
  -7   7   6       22.99       19.01      8.61 o 
  -6   7   6       16.44       15.43      7.89 o 
  -5   7   6       68.01       73.72      9.86 o 
  -4   7   6       45.14       44.93      8.88 o 
  -3   7   6       21.90       19.28      6.19 o 
  -2   7   6       76.40       89.32      8.07 o 
  -1   7   6       13.60       11.75      4.84 o 
   0   7   6       27.67       29.33      4.18 o 
   1   7   6      238.72      242.05     13.27 o 
   2   7   6        0.01       -0.54      4.93 o 
   3   7   6      611.24      585.89     21.70 o 
   4   7   6      261.09      239.99     15.51 o 
   5   7   6        8.51        0.00      6.55 o 
   6   7   6       24.73       28.52      8.07 o 
   7   7   6        9.28       10.67      8.16 o 
  -7   8   6        5.01       14.53      7.62 o 
  -6   8   6       12.33        5.74      8.79 o 
  -5   8   6       90.03       73.00     10.67 o 
  -4   8   6      214.57      206.81     14.35 o 
  -3   8   6       71.48       64.21      9.33 o 
  -2   8   6       10.82        3.05      5.92 o 
  -1   8   6       75.71       66.99      8.97 o 
   0   8   6       20.12       23.06      3.87 o 
   1   8   6        1.13        1.26      4.75 o 
   2   8   6      880.92      921.84     27.71 o 
   3   8   6       90.84       82.69     11.12 o 
   4   8   6      116.78      144.57     12.47 o 
   5   8   6      101.75      111.65     12.38 o 
   6   8   6        6.18        4.57      8.34 o 
  -7   9   6        0.14       -8.16      8.16 o 
  -6   9   6        7.00       -4.39      7.80 o 
  -5   9   6       32.55       27.17      8.88 o 
  -4   9   6      160.36      156.67     12.73 o 
  -3   9   6       12.65       10.40      6.01 o 
  -2   9   6       12.00        9.95      5.74 o 
  -1   9   6       19.62       20.63      6.55 o 
   0   9   6        0.04        0.47      5.16 o 
   1   9   6      232.06      246.62     14.71 o 
   2   9   6       47.51       43.67      9.24 o 
   3   9   6       12.05       11.84      5.92 o 
   4   9   6       23.71       12.82      7.71 o 
   5   9   6        8.17       11.39      7.44 o 
   6   9   6        0.82        5.83      7.44 o 
  -6  10   6        0.10       -7.80      7.80 o 
  -5  10   6        0.31       -5.20      6.64 o 
  -4  10   6       34.57       33.63      7.62 o 
  -3  10   6       22.31       18.92      7.00 o 
  -2  10   6       16.38       11.57      5.83 o 
  -1  10   6       14.93       12.73      5.47 o 
   0  10   6       43.56       42.36      6.15 o 
   1  10   6       41.07       39.10      7.98 o 
   2  10   6        1.22        6.82      4.30 o 
   3  10   6        1.69       -2.42      5.38 o 
   4  10   6        4.78        9.51      5.92 o 
   5  10   6        3.20        6.55      6.55 o 
  -5  11   6        4.35        9.33      6.73 o 
  -4  11   6        0.42        1.70      6.55 o 
  -3  11   6       32.27       22.24      8.70 o 
  -2  11   6       32.36       27.80      8.43 o 
  -1  11   6       26.95       30.31      7.26 o 
   0  11   6        1.37       -4.96      5.43 o 
   1  11   6       22.17       41.97      7.26 o 
   2  11   6       18.29        7.44      7.98 o 
   3  11   6        0.13        3.50      5.92 o 
   4  11   6        1.04        9.33      4.93 o 
  -4  12   6        0.02       -1.88      5.47 o 
  -3  12   6       23.03       34.98      8.97 o 
  -2  12   6        7.03        1.70      7.44 o 
  -1  12   6        2.10        6.82      6.73 o 
   0  12   6       56.64       51.72      7.16 o 
   1  12   6        2.27        0.00      6.73 o 
   2  12   6        1.15       15.25      5.74 o 
   3  12   6       12.51        3.77      7.53 o 
  -3  13   6        0.00        0.99      6.37 o 
  -2  13   6        6.51       20.81      6.46 o 
  -1  13   6        1.39        0.00      6.82 o 
   0  13   6       25.82       36.95     13.50 o 
   1  13   6        7.00       17.94      7.71 o 
   2  13   6        1.96        0.99      7.26 o 
  -9   1   7        0.86       -8.25      8.25 o 
  -8   1   7        1.46        5.11      6.91 o 
  -7   1   7        0.00       -2.96      5.56 o 
  -6   1   7       75.25       77.84      9.15 o 
  -5   1   7       29.92       21.34      7.17 o 
  -4   1   7        9.76        5.65      4.30 o 
  -3   1   7      670.30      642.57     18.92 o 
  -2   1   7      242.36      235.41     11.30 o 
  -1   1   7       47.70       50.13      5.20 o 
   0   1   7     1149.55     1127.09     16.39 o 
   1   1   7       35.30       32.29      4.93 o 
   2   1   7       98.87       99.19      7.89 o 
   3   1   7      109.41      105.82      9.15 o 
   4   1   7       19.30        5.92      6.55 o 
   5   1   7       52.28       48.88      8.52 o 
   6   1   7      107.05      101.61     10.13 o 
   7   1   7        5.58       17.40      6.55 o 
   8   1   7        0.14       -1.97      6.73 o 
  -9   2   7        0.15        7.80      8.07 o 
  -8   2   7       12.21        6.01      7.35 o 
  -7   2   7        6.20        1.52      7.00 o 
  -6   2   7       24.92       31.93      7.26 o 
  -5   2   7       16.06       16.41      6.19 o 
  -4   2   7        3.33        4.22      4.48 o 
  -3   2   7      195.12      210.57     11.57 o 
  -2   2   7      295.24      300.07     12.91 o 
  -1   2   7      201.06      196.13     10.13 o 
   0   2   7       40.87       45.94      3.96 o 
   1   2   7      165.27      190.84     10.49 o 
   2   2   7       29.14       35.96      5.02 o 
   3   2   7      149.79      152.73     10.49 o 
   4   2   7       13.85       11.39      6.46 o 
   5   2   7        5.48        1.35      6.28 o 
   6   2   7        2.00        4.66      6.82 o 
   7   2   7        1.94        2.69      6.28 o 
  -9   3   7        6.80       14.89      8.61 o 
  -8   3   7        1.78        0.90      8.07 o 
  -7   3   7       29.51       27.80      7.98 o 
  -6   3   7        0.01        1.35      5.83 o 
  -5   3   7      120.56      121.88     10.22 o 
  -4   3   7      131.65      142.41      9.78 o 
  -3   3   7      832.51      843.63     22.24 o 
  -2   3   7      176.24      170.57     10.67 o 
  -1   3   7      526.20      560.24     17.31 o 
   0   3   7      568.91      511.91     14.71 o 
   1   3   7      166.19      166.00     10.49 o 
   2   3   7       56.95       49.77      6.46 o 
   3   3   7      875.59      841.03     23.41 o 
   4   3   7      112.25      126.45     11.30 o 
   5   3   7       27.91       33.45      7.98 o 
   6   3   7        9.79        7.08      5.65 o 
   7   3   7        2.88       10.76      5.38 o 
  -8   4   7       75.58       62.87     12.56 o 
  -7   4   7       11.65       15.87      7.08 o 
  -6   4   7       54.62       56.32      9.06 o 
  -5   4   7        0.28        0.63      6.19 o 
  -4   4   7       17.26       20.36      4.75 o 
  -3   4   7       12.77       20.09      5.11 o 
  -2   4   7      142.86      138.11     10.04 o 
  -1   4   7       27.27       23.32      5.11 o 
   0   4   7       10.30        9.14      3.27 o 
   1   4   7      245.79      243.22     12.29 o 
   2   4   7       98.90       75.33      8.16 o 
   3   4   7       30.82       16.05      7.53 o 
   4   4   7      687.11      675.66     23.41 o 
   5   4   7       18.00        9.33      7.08 o 
   6   4   7        0.02       12.20      5.83 o 
   7   4   7        3.57       16.50      6.37 o 
  -8   5   7      188.53      170.57     16.95 o 
  -7   5   7        9.83        1.61      8.43 o 
  -6   5   7       61.03       58.74     10.40 o 
  -5   5   7      148.68      130.31     11.66 o 
  -4   5   7       14.83        4.75      6.55 o 
  -3   5   7       25.80       25.74      6.10 o 
  -2   5   7       27.71       23.23      6.01 o 
  -1   5   7        8.62        3.50      5.47 o 
   0   5   7      536.42      517.62     12.78 o 
   1   5   7        6.08       -2.06      4.84 o 
   2   5   7      521.80      539.88     19.37 o 
   3   5   7       80.39       84.84      9.33 o 
   4   5   7      182.24      199.90     12.91 o 
   5   5   7        6.33        6.73      7.26 o 
   6   5   7        0.01       -1.70      7.89 o 
   7   5   7        1.80       -1.88      5.56 o 
  -8   6   7        2.74        9.60      8.43 o 
  -7   6   7        3.40        8.61      7.80 o 
  -6   6   7       16.59       26.19      7.44 o 
  -5   6   7      120.85      104.93     10.13 o 
  -4   6   7       41.99       39.91      7.71 o 
  -3   6   7       23.32       21.70      6.46 o 
  -2   6   7       97.64       88.87      9.15 o 
  -1   6   7      207.75      206.36     11.93 o 
   0   6   7       29.80       28.33      3.70 o 
   1   6   7        9.66       12.91      5.65 o 
   2   6   7       25.37       28.52      7.00 o 
   3   6   7       80.41       86.81     10.22 o 
   4   6   7       30.90       27.62      7.44 o 
   5   6   7       29.50       26.73      8.97 o 
   6   6   7        1.46        2.60      6.28 o 
   7   6   7        5.05        9.86      5.74 o 
  -7   7   7        2.53        0.00      8.25 o 
  -6   7   7       29.53       24.39      7.17 o 
  -5   7   7       87.78       89.23     10.85 o 
  -4   7   7       22.86        8.79      7.08 o 
  -3   7   7       53.22       51.12      8.07 o 
  -2   7   7        4.51        1.17      5.92 o 
  -1   7   7        3.32        5.83      3.95 o 
   0   7   7      232.72      247.25     13.27 o 
   1   7   7      426.47      420.34     18.03 o 
   2   7   7       83.19       75.96      9.60 o 
   3   7   7       40.52       26.10      8.43 o 
   4   7   7        7.48        7.53      5.74 o 
   5   7   7      107.15      107.53     13.72 o 
   6   7   7        0.10       11.03      6.37 o 
  -7   8   7        0.00        6.64      7.00 o 
  -6   8   7       61.90       33.54     11.03 o 
  -5   8   7       28.26       33.81      8.25 o 
  -4   8   7        6.12        2.87      7.26 o 
  -3   8   7        1.58       -3.41      5.83 o 
  -2   8   7       55.85       61.25      8.25 o 
  -1   8   7       24.86       30.58      6.64 o 
   0   8   7       15.36       21.25      6.68 o 
   1   8   7       17.45       11.84      6.82 o 
   2   8   7      290.36      285.73     16.50 o 
   3   8   7        1.36        8.07      6.46 o 
   4   8   7        5.87        7.98      6.37 o 
   5   8   7        7.05        7.00      6.55 o 
   6   8   7       22.58       36.68      8.61 o 
  -6   9   7       29.02       11.93      8.97 o 
  -5   9   7       18.94       22.69      7.26 o 
  -4   9   7        2.25       -6.82      6.82 o 
  -3   9   7       96.30       90.76     11.03 o 
  -2   9   7        0.18       -5.38      5.38 o 
  -1   9   7        1.02        1.43      5.47 o 
   0   9   7      303.93      334.19     12.36 o 
   1   9   7       74.55       66.99      9.86 o 
   2   9   7       47.72       49.86      8.97 o 
   3   9   7        8.09       10.31      4.84 o 
   4   9   7        1.94        6.82      6.01 o 
   5   9   7       10.40        2.78      9.51 o 
  -6  10   7        8.74       17.58      6.37 o 
  -5  10   7       30.90       45.11      8.07 o 
  -4  10   7        0.32        0.81      6.91 o 
  -3  10   7        2.04       -7.00      7.00 o 
  -2  10   7        0.12       -0.81      6.46 o 
  -1  10   7      130.52      127.17     13.00 o 
   0  10   7      176.02      158.42      9.51 o 
   1  10   7      122.67      139.37     12.56 o 
   2  10   7        7.63       10.49      6.91 o 
   3  10   7        7.78       -2.51      7.35 o 
   4  10   7       14.26       29.24      8.16 o 
   5  10   7        0.01       11.84      6.82 o 
  -5  11   7        8.55       29.06      7.08 o 
  -4  11   7        1.21       -5.47      7.71 o 
  -3  11   7        8.15        5.20      7.08 o 
  -2  11   7        3.60        8.43      5.29 o 
  -1  11   7        1.77        1.61      6.19 o 
   0  11   7        5.47       11.30      4.26 o 
   1  11   7        0.94        2.51      6.73 o 
   2  11   7       16.27       -7.89      9.24 o 
   3  11   7       82.79       80.00     13.00 o 
   4  11   7        2.82        7.89      5.56 o 
  -4  12   7       17.87       11.84      8.97 o 
  -3  12   7        0.80        4.66      7.53 o 
  -2  12   7       36.44       47.44      8.88 o 
  -1  12   7        0.01       -3.59      7.71 o 
   0  12   7        1.96        3.20      5.04 o 
   1  12   7       33.86       46.72      8.25 o 
   2  12   7       27.31       37.85     10.04 o 
   3  12   7        0.25        5.92      6.46 o 
  -2  13   7        6.27        4.93      7.62 o 
  -1  13   7        9.70       11.75      8.97 o 
   0  13   7       47.04       52.21      7.92 o 
   1  13   7        0.01       -8.34      8.34 o 
  -8   0   8        0.52        6.28      6.28 o 
  -7   0   8        6.52        9.51      6.46 o 
  -6   0   8      171.34      181.34     13.45 o 
  -5   0   8        0.71        2.51      4.48 o 
  -4   0   8       15.13       17.49      5.38 o 
  -3   0   8       33.54       37.13      6.28 o 
  -2   0   8      183.72      184.03     10.67 o 
  -1   0   8        4.41        1.88      4.22 o 
   0   0   8      864.98      802.71     24.62 o 
   1   0   8        2.41        0.99      3.05 o 
   2   0   8      213.84      170.84     12.47 o 
   3   0   8       55.46       58.29      7.53 o 
   4   0   8       71.10       74.08      8.88 o 
   5   0   8        0.39       -4.39      6.19 o 
   6   0   8        1.67       -4.13      7.35 o 
   7   0   8        1.01       -7.62      7.62 o 
  -8   1   8        1.23        0.90      7.00 o 
  -7   1   8        0.15       -6.37      6.37 o 
  -6   1   8        7.76        3.50      6.19 o 
  -5   1   8      151.83      166.45     12.47 o 
  -4   1   8       55.17       79.82      8.16 o 
  -3   1   8        3.05       -1.08      3.95 o 
  -2   1   8      217.19      215.24     11.84 o 
  -1   1   8      345.23      343.84     14.17 o 
   0   1   8       35.73       36.35      4.07 o 
   1   1   8        2.51        6.46      4.22 o 
   2   1   8      239.98      226.54     13.36 o 
   3   1   8       47.89       46.37      7.71 o 
   4   1   8       13.61        9.15      5.38 o 
   5   1   8       19.21       22.78      6.55 o 
   6   1   8       41.31       28.16      8.79 o 
   7   1   8        0.01       -5.56      7.26 o 
  -8   2   8        1.44        0.90      8.07 o 
  -7   2   8        2.53        5.65      6.55 o 
  -6   2   8       23.53       30.67      7.00 o 
  -5   2   8      205.39      213.26     13.27 o 
  -4   2   8       54.58       46.72      6.55 o 
  -3   2   8        0.04       -2.69      4.57 o 
  -2   2   8       74.48       76.41      7.89 o 
  -1   2   8      158.65      169.77     10.49 o 
   0   2   8       92.97       75.96      5.60 o 
   1   2   8      105.76      107.26      8.34 o 
   2   2   8        0.42        1.08      5.20 o 
   3   2   8      855.81      855.47     25.29 o 
   4   2   8      148.49      152.55     11.75 o 
   5   2   8       74.05       73.63      9.33 o 
   6   2   8       36.75       33.45      8.34 o 
   7   2   8        7.88       -0.90      6.91 o 
  -8   3   8        9.14        4.57      8.43 o 
  -7   3   8        6.86       -1.61      8.43 o 
  -6   3   8       21.16       23.41      6.28 o 
  -5   3   8       10.11       26.19      5.02 o 
  -4   3   8       51.20       54.08      7.44 o 
  -3   3   8        8.96        0.00      5.20 o 
  -2   3   8      136.56      115.96      9.95 o 
  -1   3   8       18.24       15.60      5.83 o 
   0   3   8       69.87       70.15      5.39 o 
   1   3   8       42.88       36.32      6.55 o 
   2   3   8      415.37      413.52     17.67 o 
   3   3   8       78.58       82.33     10.13 o 
   4   3   8       12.85       12.29      5.74 o 
   5   3   8       68.94       57.04      9.24 o 
   6   3   8        1.80       -2.51      6.46 o 
   7   3   8        0.45        0.00      5.29 o 
  -8   4   8        0.82        9.42      7.17 o 
  -7   4   8        1.67       -6.73      6.73 o 
  -6   4   8       10.21       18.12      6.64 o 
  -5   4   8       46.24       40.72      8.61 o 
  -4   4   8        0.10        0.00      4.57 o 
  -3   4   8       27.83       33.81      6.73 o 
  -2   4   8      101.81      111.29      9.33 o 
  -1   4   8      385.32      390.92     16.23 o 
   0   4   8      344.27      332.91     10.65 o 
   1   4   8       80.56       79.37      8.61 o 
   2   4   8       13.73        7.08      5.92 o 
   3   4   8       16.01        6.37      6.55 o 
   4   4   8      116.73      116.05     11.39 o 
   5   4   8        0.03        0.00      6.10 o 
   6   4   8       22.24       18.38      7.62 o 
   7   4   8        0.72        2.96      5.65 o 
  -8   5   8       39.36       33.00     10.31 o 
  -7   5   8       13.68       20.90      7.08 o 
  -6   5   8        4.74        8.61      6.64 o 
  -5   5   8        1.82        2.15      6.64 o 
  -4   5   8        1.54        3.86      5.02 o 
  -3   5   8      140.22      135.96     11.12 o 
  -2   5   8       15.06       14.35      5.65 o 
  -1   5   8       80.87       88.07      9.06 o 
   0   5   8       37.30       25.23      8.43 o 
   1   5   8        2.85        7.00      4.93 o 
   2   5   8       93.90       88.96     10.49 o 
   3   5   8       40.47       38.74      7.80 o 
   4   5   8        6.36       -2.96      6.55 o 
   5   5   8        4.35       -0.81      7.35 o 
   6   5   8        0.25        2.69      6.10 o 
  -7   6   8       40.47       49.77      9.95 o 
  -6   6   8       40.86       45.02      9.42 o 
  -5   6   8       12.67       14.89      6.19 o 
  -4   6   8        2.30        0.72      5.11 o 
  -3   6   8       78.81       95.60      9.15 o 
  -2   6   8      157.32      166.00     12.02 o 
  -1   6   8       74.64       62.33      8.97 o 
   0   6   8      578.89      593.65     46.46 o 
   1   6   8      159.66      155.15     11.66 o 
   2   6   8      535.68      528.85     21.97 o 
   3   6   8      554.25      583.65     22.87 o 
   4   6   8        3.81        1.52      6.91 o 
   5   6   8       14.33       29.68      8.52 o 
   6   6   8        4.55        0.00      7.62 o 
  -7   7   8       20.20       15.16     10.04 o 
  -6   7   8       53.87       47.35      9.51 o 
  -5   7   8        8.88        2.33      7.35 o 
  -4   7   8       45.88       53.18      7.80 o 
  -3   7   8        3.38       -2.78      6.10 o 
  -2   7   8       11.59       13.09      5.65 o 
  -1   7   8        7.25        5.11      5.56 o 
   0   7   8        4.84        7.95      4.05 o 
   1   7   8       47.53       53.18      7.35 o 
   2   7   8       27.45       26.55      8.25 o 
   3   7   8        9.00       11.93      6.28 o 
   4   7   8        5.69       13.00      5.11 o 
   5   7   8       22.33       25.74      7.53 o 
   6   7   8       14.45       22.51      9.24 o 
  -7   8   8        0.39       -4.93      8.52 o 
  -6   8   8        0.40        0.00      7.00 o 
  -5   8   8       21.55       28.43      7.26 o 
  -4   8   8        1.32       -3.14      6.73 o 
  -3   8   8        6.91        6.64      6.64 o 
  -2   8   8       64.31       75.60      9.42 o 
  -1   8   8       93.00      103.40      9.78 o 
   0   8   8        9.26       16.64      6.95 o 
   1   8   8      139.68      145.02     13.18 o 
   2   8   8        9.83        7.44      6.01 o 
   3   8   8       33.94       31.84      7.71 o 
   4   8   8        7.45       11.21      6.73 o 
   5   8   8        0.79        0.00      6.91 o 
  -6   9   8        9.33       17.31      7.44 o 
  -5   9   8        0.00       12.47      6.28 o 
  -4   9   8       11.53       19.19      7.62 o 
  -3   9   8       25.63       32.38      8.61 o 
  -2   9   8       22.04       22.15      7.62 o 
  -1   9   8      109.47      122.24     12.38 o 
   0   9   8       98.88      101.37      7.55 o 
   1   9   8      101.19       77.75     11.30 o 
   2   9   8       12.29        8.88      6.82 o 
   3   9   8        0.52       -6.64      6.64 o 
   4   9   8        0.59       -1.79      7.26 o 
   5   9   8        2.99        5.92      8.43 o 
  -5  10   8       29.13       23.77      9.33 o 
  -4  10   8        2.49        0.00      5.83 o 
  -3  10   8        0.02        0.00      5.11 o 
  -2  10   8       23.73       23.05      8.25 o 
  -1  10   8       28.08       29.24      6.28 o 
   0  10   8      147.47      141.68     10.08 o 
   1  10   8       38.26       39.10     10.31 o 
   2  10   8        1.84       -6.91      7.26 o 
   3  10   8       20.93        7.26      8.79 o 
   4  10   8       11.65       19.46      9.06 o 
  -4  11   8        3.79        8.61      7.26 o 
  -3  11   8        0.88       -3.68      6.91 o 
  -2  11   8       36.58       42.78      8.97 o 
  -1  11   8       41.91       55.33      9.78 o 
   0  11   8        0.37       -1.12      5.02 o 
   1  11   8       41.63       49.41      8.88 o 
   2  11   8       22.79       35.33      7.35 o 
   3  11   8        2.34       -5.83      7.98 o 
  -3  12   8        2.85        0.99      5.56 o 
  -2  12   8       24.01       34.71      9.15 o 
  -1  12   8       25.40       40.89      9.06 o 
   0  12   8        0.13        7.96      4.17 o 
   1  12   8       16.76        6.82      8.61 o 
  -8   1   9       13.32       11.39      8.97 o 
  -7   1   9        0.25       -4.22      7.53 o 
  -6   1   9        0.09       -5.29      6.64 o 
  -5   1   9      142.18      144.30     11.93 o 
  -4   1   9      107.00      121.88      9.78 o 
  -3   1   9       15.38       19.28      5.83 o 
  -2   1   9      422.96      395.76     16.68 o 
  -1   1   9      122.71      121.79     10.04 o 
   0   1   9       65.56       52.41      8.74 o 
   1   1   9      618.14      555.13     20.36 o 
   2   1   9      202.06      187.70     13.09 o 
   3   1   9       79.69       86.09      9.24 o 
   4   1   9       15.05       23.86      7.00 o 
   5   1   9       15.99       18.47      7.35 o 
   6   1   9        7.14       -0.90      6.55 o 
  -8   2   9        0.28        4.75      7.35 o 
  -7   2   9       12.56        6.82      7.98 o 
  -6   2   9       30.51       36.95      7.98 o 
  -5   2   9        0.15        3.50      4.75 o 
  -4   2   9       11.32       10.22      6.01 o 
  -3   2   9       13.09       13.72      5.20 o 
  -2   2   9        2.68        8.52      5.11 o 
  -1   2   9       54.24       49.32      7.80 o 
   0   2   9       13.50       12.85      4.08 o 
   1   2   9      101.35      108.87     10.13 o 
   2   2   9      328.73      307.25     15.78 o 
   3   2   9        7.33       -2.69      6.01 o 
   4   2   9       98.68       85.83      9.42 o 
   5   2   9        0.72       -1.61      6.19 o 
   6   2   9        0.08        3.68      5.74 o 
  -8   3   9        9.52       14.62      7.35 o 
  -7   3   9       27.25       40.98      7.98 o 
  -6   3   9        3.09       -6.82      6.82 o 
  -5   3   9        9.56       12.82      7.17 o 
  -4   3   9        0.54        5.20      4.66 o 
  -3   3   9       21.29       14.08      6.37 o 
  -2   3   9      117.70      113.90      9.69 o 
  -1   3   9       34.22       42.87      6.46 o 
   0   3   9      171.70      163.21      8.08 o 
   1   3   9        3.59        6.01      4.75 o 
   2   3   9      271.48      285.99     15.43 o 
   3   3   9       41.93       35.60      7.44 o 
   4   3   9       73.67       66.72     10.22 o 
   5   3   9       19.65       15.78      7.62 o 
   6   3   9       20.17       31.39      8.61 o 
  -8   4   9        7.84        9.95      7.98 o 
  -7   4   9        6.49       -7.71      7.71 o 
  -6   4   9        0.06       -4.84      6.91 o 
  -5   4   9        7.44        3.68      6.73 o 
  -4   4   9       22.15       20.36      6.64 o 
  -3   4   9       69.36       66.10      8.43 o 
  -2   4   9       22.25       19.46      6.37 o 
  -1   4   9       20.29       29.86      6.10 o 
   0   4   9       68.96       65.97      6.91 o 
   1   4   9      162.47      165.73     12.11 o 
   2   4   9       13.58       11.84      5.83 o 
   3   4   9       10.59       12.02      7.08 o 
   4   4   9       12.33        5.38      6.91 o 
   5   4   9        9.88        2.51      6.73 o 
   6   4   9        2.00        2.87      7.17 o 
  -7   5   9       33.41       41.52      8.88 o 
  -6   5   9        5.65        0.81      6.55 o 
  -5   5   9       34.17       22.96      9.60 o 
  -4   5   9       97.54      102.78     11.03 o 
  -3   5   9      106.09       89.32     10.22 o 
  -2   5   9      255.52      275.41     15.69 o 
  -1   5   9       11.83       25.74      6.28 o 
   0   5   9       80.65       86.06     12.02 o 
   1   5   9      223.22      229.14     14.44 o 
   2   5   9       82.90       88.52     10.13 o 
   3   5   9       97.89      119.37     12.29 o 
   4   5   9        0.05        5.65      6.28 o 
   5   5   9        4.11       12.38      5.47 o 
   6   5   9        6.29       15.60      6.19 o 
  -7   6   9        2.61        0.99      8.88 o 
  -6   6   9        2.35       -0.90      7.08 o 
  -5   6   9        1.26       -3.23      5.29 o 
  -4   6   9       10.80       11.93      6.73 o 
  -3   6   9        9.08       12.65      5.20 o 
  -2   6   9        1.59        4.04      5.20 o 
  -1   6   9       95.86      106.99     10.94 o 
   0   6   9      124.66      121.96     20.40 o 
   1   6   9       38.07       30.94      8.52 o 
   2   6   9        4.22        1.43      6.46 o 
   3   6   9       13.33       18.56      6.01 o 
   4   6   9        0.15       -7.00      7.00 o 
   5   6   9        0.05       -7.00      7.00 o 
  -6   7   9        1.88        6.37      7.53 o 
  -5   7   9        7.93       20.27      6.91 o 
  -4   7   9        1.63        7.08      5.92 o 
  -3   7   9        1.42       -4.48      6.10 o 
  -2   7   9       75.16       86.99      9.95 o 
  -1   7   9        6.02        5.65      5.29 o 
   0   7   9       31.49       33.66      7.44 o 
   1   7   9        3.27        5.83      5.74 o 
   2   7   9       65.01       57.40      8.88 o 
   3   7   9       17.46       21.97      7.62 o 
   4   7   9        8.19        7.00      7.26 o 
   5   7   9        0.30       15.34      5.56 o 
  -6   8   9        0.01        7.71      8.61 o 
  -5   8   9       12.28       21.43      7.53 o 
  -4   8   9        2.32       -3.32      6.91 o 
  -3   8   9       40.48       31.03      8.34 o 
  -2   8   9       40.32       48.43      9.69 o 
  -1   8   9       88.34       80.98     10.31 o 
   0   8   9        3.93       -0.04      4.33 o 
   1   8   9       31.22       39.73      7.98 o 
   2   8   9        0.96       -8.34      8.34 o 
   3   8   9        1.96       -0.90      6.28 o 
   4   8   9        4.30        7.44      7.26 o 
  -5   9   9        1.84        9.51      6.46 o 
  -4   9   9        0.16        1.79      6.28 o 
  -3   9   9        4.77        6.82      6.37 o 
  -2   9   9       93.16       95.51     12.65 o 
  -1   9   9      138.89      102.33     13.18 o 
   0   9   9       36.07       24.95      5.90 o 
   1   9   9       45.72       49.24      9.06 o 
   2   9   9        7.02       13.00      6.55 o 
   3   9   9        5.28        7.35      6.91 o 
   4   9   9        0.79        7.80      6.01 o 
  -4  10   9       18.36       18.12      7.08 o 
  -3  10   9       11.56       11.84      7.80 o 
  -2  10   9       41.50       51.30      9.06 o 
  -1  10   9       29.98       23.59      9.69 o 
   0  10   9       33.03       25.88     16.68 o 
   1  10   9       18.69        2.69      8.34 o 
   2  10   9        6.00       18.56      7.35 o 
   3  10   9       10.29       13.63      7.71 o 
  -3  11   9        4.64       -4.84      8.70 o 
  -2  11   9        2.96       12.38      8.43 o 
  -1  11   9        4.18       -4.66      7.98 o 
   0  11   9        0.04       -0.08      5.55 o 
   1  11   9        2.42       18.30      5.83 o 
   2  11   9        6.84        9.95      7.17 o 
  -7   0  10       96.67       79.55     12.11 o 
  -6   0  10       48.36       40.18     10.04 o 
  -5   0  10        4.33       19.46      5.56 o 
  -4   0  10       11.81       16.59      6.10 o 
  -3   0  10       24.56       27.98      6.82 o 
  -2   0  10       70.86       66.27      9.24 o 
  -1   0  10      146.62      151.92     11.57 o 
   0   0  10      144.86      136.25      8.49 o 
   1   0  10      696.29      669.38     23.05 o 
   2   0  10       63.01       44.12      8.97 o 
   3   0  10       78.69       68.70     10.67 o 
   4   0  10        0.53       -6.10      6.10 o 
   5   0  10       28.34       26.28      8.07 o 
   6   0  10        6.21       17.49      7.17 o 
  -7   1  10        3.44       -2.69      7.89 o 
  -6   1  10        1.07        7.44      5.92 o 
  -5   1  10        5.36        0.00      6.64 o 
  -4   1  10        6.95        7.62      5.38 o 
  -3   1  10        3.89        7.89      5.11 o 
  -2   1  10       73.84       66.01      9.15 o 
  -1   1  10      267.84      242.41     14.17 o 
   0   1  10      393.24      377.11     13.06 o 
   1   1  10        5.33        8.43      6.73 o 
   2   1  10       16.57       17.76      5.65 o 
   3   1  10        0.02       -0.72      5.38 o 
   4   1  10       12.20       12.82      6.73 o 
   5   1  10        5.72       10.58      6.46 o 
   6   1  10        4.98       10.76      7.89 o 
  -7   2  10        0.07       -0.90      6.73 o 
  -6   2  10        0.16        5.83      6.55 o 
  -5   2  10        0.16       -7.08      7.08 o 
  -4   2  10       55.08       63.58      8.43 o 
  -3   2  10        0.10        2.69      4.48 o 
  -2   2  10       47.70       48.61      8.70 o 
  -1   2  10       26.46       22.60      7.53 o 
   0   2  10      177.15      183.85      9.19 o 
   1   2  10       10.14       13.72      6.55 o 
   2   2  10       15.86       19.37      6.73 o 
   3   2  10       17.21       14.17      5.83 o 
   4   2  10       27.64       21.88      8.52 o 
   5   2  10        0.14        7.98      6.37 o 
   6   2  10        8.83       21.61      5.74 o 
  -7   3  10        1.96       -2.78      7.44 o 
  -6   3  10        1.50        2.51      6.46 o 
  -5   3  10        0.67       10.13      6.10 o 
  -4   3  10        0.56        8.70      5.29 o 
  -3   3  10      214.65      236.58     14.44 o 
  -2   3  10      105.47      105.64     10.67 o 
  -1   3  10       28.31       28.43      7.98 o 
   0   3  10       73.12       69.25      6.47 o 
   1   3  10      157.24      157.30     12.56 o 
   2   3  10       67.74       67.98      8.88 o 
   3   3  10       11.79       20.54      6.55 o 
   4   3  10        4.69       13.18      5.92 o 
   5   3  10        0.11       -4.57      7.08 o 
  -7   4  10        1.57       13.36      7.17 o 
  -6   4  10        0.02       -4.39      6.10 o 
  -5   4  10       10.07        4.84      6.55 o 
  -4   4  10        4.54        2.24      5.29 o 
  -3   4  10        0.81       -1.43      5.92 o 
  -2   4  10      209.23      197.03     15.16 o 
  -1   4  10        0.71       -6.28      6.28 o 
   0   4  10       22.87       24.87      5.10 o 
   1   4  10      390.05      419.98     19.19 o 
   2   4  10        0.12        0.00      5.65 o 
   3   4  10       33.50       28.16      8.34 o 
   4   4  10       22.52       17.85      7.08 o 
   5   4  10        2.39       -4.66      7.89 o 
  -7   5  10        1.87        9.86      6.64 o 
  -6   5  10        3.20        7.17      7.44 o 
  -5   5  10        2.53        4.13      6.73 o 
  -4   5  10        6.76        7.00      6.19 o 
  -3   5  10       11.48        7.35      5.92 o 
  -2   5  10        0.04        1.43      5.83 o 
  -1   5  10        2.12        0.72      5.47 o 
   0   5  10      213.58      242.88     10.68 o 
   1   5  10      122.19      108.78     10.67 o 
   2   5  10       57.12       60.09      9.33 o 
   3   5  10       24.64       16.23      8.25 o 
   4   5  10        5.51       20.18      7.71 o 
   5   5  10        0.04        1.88      5.92 o 
  -6   6  10        9.51       16.86      6.10 o 
  -5   6  10       28.72       25.11      9.24 o 
  -4   6  10       19.39       15.43      7.98 o 
  -3   6  10       37.75       50.13      9.60 o 
  -2   6  10        1.98       -6.01      6.01 o 
  -1   6  10       33.81       25.02      7.98 o 
   0   6  10        0.67       -3.86      4.80 o 
   1   6  10       58.13       58.56      8.88 o 
   2   6  10        0.02       -5.38      5.38 o 
   3   6  10        0.79        4.22      6.55 o 
   4   6  10       23.66       25.56      9.15 o 
   5   6  10        5.43        9.95      7.17 o 
  -6   7  10        0.55       12.65      6.37 o 
  -5   7  10       28.71       15.43      8.25 o 
  -4   7  10        2.09       -3.41      6.37 o 
  -3   7  10        6.29        3.23      6.82 o 
  -2   7  10       36.47       35.42      8.97 o 
  -1   7  10       36.35       39.64      8.43 o 
   0   7  10       13.31       11.61      8.61 o 
   1   7  10       23.49       22.51      8.25 o 
   2   7  10        3.51        3.32      6.01 o 
   3   7  10        4.24       16.86      6.64 o 
   4   7  10        9.00       10.49      7.71 o 
  -5   8  10        0.00        2.87      7.17 o 
  -4   8  10       46.21       40.54     11.57 o 
  -3   8  10       11.42       14.62      8.43 o 
  -2   8  10       34.46       46.01      8.70 o 
  -1   8  10       15.76       12.38      7.17 o 
   0   8  10       49.02       69.35     13.27 o 
   1   8  10       93.26      111.47     12.82 o 
   2   8  10        7.09        7.08      6.28 o 
   3   8  10        0.04        6.55      6.55 o 
  -4   9  10        0.78       -3.86      7.17 o 
  -3   9  10        4.78        0.90      7.17 o 
  -2   9  10        1.58       -5.38      8.16 o 
  -1   9  10       21.04        3.50      9.33 o 
   0   9  10       13.85       15.49      4.57 o 
   1   9  10        0.01       -4.57      7.44 o 
   2   9  10       10.54       19.73      6.73 o 
   3   9  10       12.56       14.80      8.25 o 
  -3  10  10       10.32       23.41      7.17 o 
  -2  10  10       20.29       22.87      9.33 o 
  -1  10  10      111.62      116.68     14.35 o 
   0  10  10        1.35       -2.86      4.91 o 
   1  10  10       10.44       20.27      8.34 o 
  -7   1  11        5.46       -5.83      8.61 o 
  -6   1  11        1.83        2.69      7.08 o 
  -5   1  11        0.27        2.51      5.92 o 
  -4   1  11       24.74       28.52      7.80 o 
  -3   1  11       49.27       52.64      8.97 o 
  -2   1  11      102.26      105.29     11.57 o 
  -1   1  11      180.34      197.57     14.35 o 
   0   1  11      287.57      277.65     12.02 o 
   1   1  11       44.79       38.56      7.26 o 
   2   1  11        2.49        6.91      5.74 o 
   3   1  11       30.14       15.51      8.79 o 
   4   1  11       20.99       18.56      8.25 o 
   5   1  11       11.14       14.44      8.34 o 
  -7   2  11        5.21       -2.96      8.88 o 
  -6   2  11        0.78        9.06      8.16 o 
  -5   2  11        2.27        0.81      7.17 o 
  -4   2  11        3.54        0.00      7.35 o 
  -3   2  11       14.43       14.08      6.55 o 
  -2   2  11        1.02       10.04      5.65 o 
  -1   2  11      133.39      147.26     12.11 o 
   0   2  11        0.52       -0.37      3.99 o 
   1   2  11        3.67       -0.72      6.19 o 
   2   2  11        9.26       15.51      7.62 o 
   3   2  11        4.63       11.57      6.82 o 
   4   2  11        9.66        8.97      8.07 o 
   5   2  11        1.33       -0.99      7.80 o 
  -6   3  11       18.07        9.15      8.88 o 
  -5   3  11       13.99        1.70      9.15 o 
  -4   3  11       88.49       90.76     11.84 o 
  -3   3  11        8.07       15.87      6.82 o 
  -2   3  11        4.28       11.03      5.20 o 
  -1   3  11        7.33       18.12      5.11 o 
   0   3  11        4.26        0.42      4.66 o 
   1   3  11       59.53       82.06      9.78 o 
   2   3  11       75.63       75.06      9.69 o 
   3   3  11        9.11        6.73      6.91 o 
   4   3  11       49.13       61.70     10.49 o 
   5   3  11        7.57       24.66      6.46 o 
  -6   4  11        1.47        0.00      7.26 o 
  -5   4  11       10.44       14.80      6.73 o 
  -4   4  11       18.55       13.90      8.43 o 
  -3   4  11        0.01       -1.52      5.65 o 
  -2   4  11       71.22       76.41      9.78 o 
  -1   4  11       37.66       29.86      7.89 o 
   0   4  11        5.82        7.50      8.65 o 
   1   4  11        0.03        1.52      5.83 o 
   2   4  11       48.78       60.18      8.25 o 
   3   4  11        0.53        2.60      6.19 o 
   4   4  11        1.73        4.66      7.53 o 
  -6   5  11        2.99       10.67      7.44 o 
  -5   5  11       23.54       15.34      8.52 o 
  -4   5  11       12.64       21.16      6.28 o 
  -3   5  11        2.22        4.84      5.56 o 
  -2   5  11       13.35       21.25      7.80 o 
  -1   5  11      100.49       79.28     12.47 o 
   0   5  11        1.26       -4.09      4.09 o 
   1   5  11       48.04       41.07      8.43 o 
   2   5  11       12.21        0.00      5.83 o 
   3   5  11        0.22        4.48      6.55 o 
   4   5  11       10.14       15.34      8.97 o 
  -5   6  11        7.59        5.65      7.26 o 
  -4   6  11        0.16        5.29      7.17 o 
  -3   6  11        1.33       -0.81      6.19 o 
  -2   6  11        0.20        0.00      6.37 o 
  -1   6  11        1.24        0.00      5.65 o 
   0   6  11       64.34       61.83      7.45 o 
   1   6  11        1.46       -0.81      6.46 o 
   2   6  11       12.92        3.50      8.25 o 
   3   6  11        2.70       -6.19      6.19 o 
   4   6  11        3.86        7.98      8.52 o 
  -5   7  11       10.21        1.97      7.71 o 
  -4   7  11       26.16       18.47     10.22 o 
  -3   7  11       12.71       17.76      7.89 o 
  -2   7  11        0.49        9.51      7.00 o 
  -1   7  11       55.56       60.62     11.39 o 
   0   7  11        0.02       -4.40      4.75 o 
   1   7  11        0.05       -5.29      7.44 o 
   2   7  11       19.04       27.53      8.70 o 
   3   7  11       23.50       21.34      9.06 o 
  -4   8  11        0.12        3.86      5.65 o 
  -3   8  11       51.16       66.27     11.66 o 
  -2   8  11        6.74        7.26      8.16 o 
  -1   8  11       10.94       -2.69      7.53 o 
   0   8  11        0.07       -2.14      4.44 o 
   1   8  11        6.23       25.11      6.19 o 
   2   8  11        3.14       -2.87      5.56 o 
  -3   9  11       26.44       20.72     10.13 o 
  -2   9  11        7.45       12.56      6.73 o 
  -1   9  11        4.93        2.87      7.26 o 
   0   9  11       13.67        9.58      6.27 o 
   1   9  11        4.78       10.85      7.17 o 
  -6   0  12        4.05       10.58      7.00 o 
  -5   0  12        1.92       -2.69      8.07 o 
  -4   0  12        0.39       -0.81      7.44 o 
  -3   0  12      261.19      265.64     18.03 o 
  -2   0  12      399.66      448.05     21.97 o 
  -1   0  12        0.42        2.33      6.19 o 
   0   0  12        1.66        3.89      4.75 o 
   1   0  12       12.75       15.43      6.64 o 
   2   0  12       15.89       20.36      7.17 o 
   3   0  12        3.98       11.75      5.47 o 
   4   0  12       30.90       37.76      9.06 o 
  -6   1  12        2.37        3.86      6.10 o 
  -5   1  12        8.40        6.37      7.35 o 
  -4   1  12        7.82        5.11      8.34 o 
  -3   1  12       96.11      102.51     13.09 o 
  -2   1  12       39.26       30.85      8.34 o 
  -1   1  12      105.27       86.99     11.39 o 
   0   1  12        0.05        1.97      3.87 o 
   1   1  12       19.04        9.78      8.70 o 
   2   1  12        1.38        0.81      5.20 o 
   3   1  12        8.87       10.85      7.98 o 
   4   1  12        3.60       -6.82      7.80 o 
  -6   2  12        1.82        4.93      8.88 o 
  -5   2  12       12.61       13.72      6.91 o 
  -4   2  12       86.42      104.12     13.18 o 
  -3   2  12       18.38       24.66      8.34 o 
  -2   2  12        3.74        7.98      7.00 o 
  -1   2  12       45.33       52.37      9.69 o 
   0   2  12        2.47        8.10      8.43 o 
   1   2  12        2.06       -5.74      6.37 o 
   2   2  12       11.71       26.73      7.98 o 
   3   2  12        6.79       -6.37      8.34 o 
   4   2  12        0.37       -8.16      8.16 o 
  -6   3  12        0.62        7.98      7.00 o 
  -5   3  12        3.92        4.66      8.16 o 
  -4   3  12        1.32       -7.00      7.98 o 
  -3   3  12        5.93       10.94      7.17 o 
  -2   3  12       33.06       36.77      9.51 o 
  -1   3  12       89.77       96.32     11.39 o 
   0   3  12       10.19       13.86      4.61 o 
   1   3  12        0.91       -0.81      6.10 o 
   2   3  12        0.26        2.60      5.92 o 
   3   3  12        5.97       -0.90      8.43 o 
  -5   4  12        0.03        8.52      6.37 o 
  -4   4  12       12.11       -0.90      9.33 o 
  -3   4  12       14.61       12.91      8.07 o 
  -2   4  12        1.36       -2.51      6.64 o 
  -1   4  12       87.12       94.88     12.20 o 
   0   4  12       46.81       38.83     15.11 o 
   1   4  12        0.34        1.70      6.46 o 
   2   4  12       21.31       29.68      7.17 o 
   3   4  12        2.55        0.99      6.28 o 
  -5   5  12       13.63       12.73      8.70 o 
  -4   5  12       13.82       -9.51      9.51 o 
  -3   5  12        1.40       -0.90      6.82 o 
  -2   5  12        1.94       -4.30      7.08 o 
  -1   5  12       21.35       18.12      9.06 o 
   0   5  12        0.08        5.67      4.15 o 
   1   5  12        4.38        3.59      6.46 o 
   2   5  12        1.56        5.56      7.53 o 
   3   5  12       15.06       33.36      9.15 o 
  -4   6  12        1.86        8.70      5.56 o 
  -3   6  12        4.40        6.46      7.26 o 
  -2   6  12        7.65       22.60      7.08 o 
  -1   6  12       20.65       26.01      7.26 o 
   0   6  12        0.33        6.30      4.34 o 
   1   6  12        1.58       10.22      5.92 o 
   2   6  12       35.27       45.29     11.03 o 
  -3   7  12        0.34       -0.99      7.44 o 
  -2   7  12       26.18       35.87      9.60 o 
  -1   7  12       11.32       14.08      7.80 o 
   0   7  12       30.57       33.14      7.08 o 
   1   7  12       19.25       35.78      8.25 o 
  -2   8  12        3.65        4.93      7.62 o 
  -1   8  12        5.47       -0.99      6.73 o 
   0   8  12        5.28       10.26      5.47 o 
  -5   1  13       18.01       17.76     10.22 o 
  -4   1  13        0.02       -8.52      8.52 o 
  -3   1  13        0.03        1.79      7.08 o 
  -2   1  13        8.31       23.77      6.64 o 
  -1   1  13       16.09       15.69      7.71 o 
   0   1  13       14.02       26.32      5.58 o 
   1   1  13        9.56       15.43      7.62 o 
   2   1  13       51.68       44.48     10.58 o 
  -4   2  13       48.26       56.77     11.12 o 
  -3   2  13        6.75       22.78      7.08 o 
  -2   2  13       41.46       41.88     10.22 o 
  -1   2  13        1.09       -5.29      6.82 o 
   0   2  13        0.88        5.02      4.62 o 
   1   2  13        2.03       -0.90      6.64 o 
   2   2  13        0.27       -0.99      7.00 o 
  -4   3  13        0.76        3.86      8.70 o 
  -3   3  13       73.32       66.72     11.84 o 
  -2   3  13        7.10       12.65      6.01 o 
  -1   3  13       11.49       11.75      7.98 o 
   0   3  13        0.02        3.83      4.27 o 
   1   3  13        0.98       -4.66      6.91 o 
   2   3  13        0.30       -7.89      7.89 o 
  -4   4  13        1.84       -8.16      8.16 o 
  -3   4  13        0.60       -7.62      7.62 o 
  -2   4  13        0.06       10.22      5.47 o 
  -1   4  13        3.97        8.34      7.35 o 
   0   4  13        0.00        7.93      4.11 o 
   1   4  13        0.38        1.88      6.73 o 
   2   4  13        0.72        0.00      8.07 o 
  -3   5  13        9.56       24.48      7.26 o 
  -2   5  13        7.54       -8.25      8.25 o 
  -1   5  13        7.12        5.74      8.70 o 
   0   5  13       59.38       68.11     10.58 o 
   1   5  13       12.70       21.61      8.25 o 
  -2   6  13        2.20        6.91      7.35 o 
  -1   6  13       15.64       25.65      8.79 o 
   0   6  13        0.58       -4.04      5.00 o 
  -3   0  14        3.13        0.00      5.92 o 
  -2   0  14        0.17        3.86      6.19 o 
  -1   0  14        2.11       -8.07      8.07 o 
   0   0  14       28.19       22.02      6.63 o 
  -2   1  14        0.04       12.65      6.37 o 
  -1   1  14        1.51       -2.96      6.91 o 
   0   1  14        1.09        2.78      4.76 o 
  -2   2  14        0.01       -5.92      6.82 o 
  -1   2  14        1.13        5.92      6.37 o 
   0   2  14        2.75        2.47      5.14 o 
                                                 
